# Supplementary material for: RNA Sequencing and Metabolomic Analyses Reveal Differences in Muscle Characteristics and Metabolic Profiles Between Purebred and Crossbred Huainan Pigs
Source: Animals (Basel). 2025 Oct 29;15(21):3144. doi: 10.3390/ani15213144 (PMC12610133; doi:10.3390/ani15213144)
Supplement: Supplementary file 1 [file animals-15-03144-s001.zip]

Archive with 2 entries (2 files):
- Supplement Tables S3-S13 (v2.0).xlsx
- Supplemental Tables S1,S2.pdf
