# Supplementary material for: RNA Sequencing and Metabolomic Analyses Reveal Differences in Muscle Characteristics and Metabolic Profiles Between Purebred and Crossbred Huainan Pigs
Source: Animals (Basel). 2025 Oct 29;15(21):3144. doi: 10.3390/ani15213144 (PMC12610133; doi:10.3390/ani15213144)
Supplement: Supplementary file 1 [file animals-15-03144-s001.zip › Supplement Tables S3-S13 (v2.0).xlsx]

## Sheet: Table S3
Table S3. Genes fpkm expression
gene_id	FPKM.BH1	FPKM.BH2	FPKM.BH3	FPKM.HN1	FPKM.HN2	FPKM.HN3	FPKM.LH1	FPKM.LH2	FPKM.LH3	FPKM.YH1	FPKM.YH2	FPKM.YH3
ENSSSCG00000000002	0.161589	0.347919	0.705846	0.120324	0.323705	0.175007	0.653959	0.117577	0.564718	0.200667	0.1618	0.351146
ENSSSCG00000000003	1.63874	2.55457	2.73882	2.711	2.27924	2.5344	1.81952	1.61906	2.10176	3.80649	1.99018	1.27394
ENSSSCG00000000005	6.24151	6.68272	5.54633	4.63346	7.0878	8.73852	6.55381	4.58204	6.62254	6.30412	5.04686	5.28802
ENSSSCG00000000006	3.91574	4.27336	2.91658	2.94175	3.9429	5.68553	3.1301	2.89366	3.17741	3.30137	2.06237	3.80477
ENSSSCG00000000007	5.2605	5.72817	6.43896	3.48537	5.35211	4.72888	4.9958	5.04875	5.51717	5.05598	4.88749	4.63951
ENSSSCG00000000010	4.67868	17.2617	14.3501	2.5662	6.30813	7.91265	2.80843	9.5088	6.31808	5.2464	5.57838	6.32923
ENSSSCG00000000014	4.86141	3.86634	4.39981	2.77161	5.13735	3.60768	5.7557	5.18452	5.84553	4.15371	5.87542	4.4062
ENSSSCG00000000018	3.71266	4.10067	6.49672	4.19884	8.46723	5.59715	4.85665	5.03427	6.41866	4.13038	5.01776	3.8516
ENSSSCG00000000019	9.34684	6.95377	10.1432	5.61447	10.772	8.95075	7.29492	11.236	10.5997	8.73558	8.55746	9.16771
ENSSSCG00000000020	0.70041	0.588587	0.9381	0.849952	0.512379	0.374204	1.17925	0.671045	0.891404	0.352696	0.959188	0.850607
ENSSSCG00000000021	0	0	0	0	0	0	0	0	0.032107	0	0	0
ENSSSCG00000000022	1.80994	2.55045	4.4127	3.12915	2.62554	2.87675	2.29481	2.10112	1.97577	2.8495	2.25658	1.99282
ENSSSCG00000000024	12.5829	11.8093	10.8758	10.8823	12.1458	11.3018	12.0649	11.972	11.1395	7.6501	14.3948	9.73848
ENSSSCG00000000025	0.275604	0.284848	0.842251	0.088732	0.219464	0.155654	0.312265	0.31639	0.368547	0.438413	0.490158	0.168608
ENSSSCG00000000029	0.06303	0.267356	0.525016	0.150654	0.365919	0.441409	0.173936	0.351477	0.198844	0.436689	0.212435	0.155151
ENSSSCG00000000031	1.4005	2.25468	1.3723	1.83501	1.20179	1.89665	1.25482	1.33498	1.58902	1.3227	1.53009	1.59861
ENSSSCG00000000033	9.17201	9.83591	10.6974	2.40608	9.38511	4.44828	4.56372	6.27903	4.84323	5.37856	7.74215	3.27594
ENSSSCG00000000034	10.9854	11.1757	12.2542	10.3466	11.5027	9.70666	12.5399	12.2548	11.4406	10.3157	12.7865	13.3961
ENSSSCG00000000035	5.82098	5.3074	6.89087	5.22019	5.54674	6.00404	5.35346	5.49595	5.48824	4.32704	5.52058	3.4897
ENSSSCG00000000036	5.14602	6.19509	8.03087	6.71973	6.2822	7.47211	5.54893	7.04669	6.56463	10.0503	5.334	5.7355
ENSSSCG00000000037	3.01391	3.41819	4.29963	2.25407	2.87909	3.55551	2.73268	2.60539	2.8465	3.64987	2.8175	3
ENSSSCG00000000038	19.52	23.5125	35.0373	17.5311	25.9501	31.2664	19.2662	24.6656	20.8207	28.3624	26.3144	21.2804
ENSSSCG00000000039	4.85805	5.11718	6.68604	4.55881	4.89083	5.12124	5.30947	5.61637	5.35003	6.07186	4.53291	4.64496
ENSSSCG00000000040	0.0480396	0	0.0443786	0.0272368	0.0333715	0.103555	0.0387342	0.0669009	0.0437449	0.0828529	0.0271231	0.0458199
ENSSSCG00000000045	15.3135	15.3717	15.6208	16.8528	14.7372	15.0114	12.0461	12.6925	16.314	16.3639	14.7232	13.8294
ENSSSCG00000000046	0.101646	0.15388	0	0	0	0	0.072316	0.095947	0	0.08131	0	0
ENSSSCG00000000050	2.00176	2.88809	3.19858	2.35608	2.45651	2.16185	2.42276	3.20728	2.56754	3.83662	2.66738	2.12354
ENSSSCG00000000058	76.7002	75.3853	85.072	72.9296	71.2247	73.8945	74.7586	77.1397	82.9898	75.6482	79.2022	66.7888
ENSSSCG00000000059	8.94815	11.9467	11.4393	7.23181	12.6329	11.4247	10.6662	11.847	13.2141	9.50797	10.2679	11.2164
ENSSSCG00000000061	3.04147	3.66893	4.70393	3.30608	2.9586	2.96741	2.94635	2.83859	2.99693	2.76049	3.4295	2.55456
ENSSSCG00000000062	1.26513	0.778686	1.21467	0.16773	0.49615	0.345447	0.652361	1.02384	0.459961	0.471497	0.572244	0.428117
ENSSSCG00000000063	0.295934	0.372386	0.398525	0.303488	0.460345	0.372966	0.287982	0.470876	0.383903	0.470662	0.299129	0.267633
ENSSSCG00000000064	69.2126	97.4272	71.4596	102.049	80.0916	75.8726	67.5763	62.4168	67.4125	117.58	74.0697	94.8816
ENSSSCG00000000066	1.38312	1.91265	1.42014	0.992288	1.66357	1.62102	1.67577	2.20281	1.86218	0.969541	1.62899	1.91231
ENSSSCG00000000067	0.159096	0.358822	0.30752	0.112449	0.105822	0.358452	0.226681	0.457965	0.366315	0.433644	0.269783	0.504601
ENSSSCG00000000068	8.7559	10.4918	10.5128	8.62214	10.8512	8.29181	8.68078	8.47485	8.98549	7.89845	8.05662	10.5908
ENSSSCG00000000071	39.549	44.014	44.147	40.2086	49.7164	44.1611	36.626	34.7898	44.9115	41.3809	44.0702	40.0607
ENSSSCG00000000072	5.62981	4.10703	6.28129	2.47242	3.89235	4.48064	3.44424	4.12835	4.61867	3.01057	6.16623	2.73638
ENSSSCG00000000074	0	0	0.063399	0.023462	0	0	0	0	0	0	0	0
ENSSSCG00000000075	6.624	5.19901	7.06641	3.59812	6.42044	5.67354	9.90089	8.84231	8.63486	4.54568	6.18877	3.68323
ENSSSCG00000000076	4.57137	3.87904	4.8273	3.42245	4.85375	4.16011	4.95162	5.11675	5.24149	3.36976	4.18579	3.79132
ENSSSCG00000000077	21.6442	25.3828	35.463	22.7213	20.6738	29.2455	23.8941	24.6276	25.8801	24.6254	21.5573	20.9882
ENSSSCG00000000078	1.67468	2.08065	1.27068	1.13148	1.09176	1.40511	1.72446	1.98665	1.93003	1.16851	1.97454	1.74652
ENSSSCG00000000079	0.00807583	0	0	0.00639167	0	0	0.0161836	0.0220646	0	0	0	0
ENSSSCG00000000080	0.08827	0.056907	0.112255	0.029565	0.073133	0	0.051043	0.061	0.150991	0.076719	0	0.033798
ENSSSCG00000000081	0.034528	0	0.095348	0	0	0	0	0	0.037414	0.053967	0	0
ENSSSCG00000000082	0	0	0	0	0	0	0	0	0	0	0.00594699	0
ENSSSCG00000000087	8.2545	8.96165	10.5388	6.58135	9.79515	7.74751	8.13377	8.11622	10.4437	10.4316	7.9913	8.48679
ENSSSCG00000000091	0.518104	0.896657	1.50455	0.512181	0.787613	0.379881	0.567181	0.884879	0.537448	0.53635	0.365995	0.328147
ENSSSCG00000000092	0.039399	0.10451	0.103861	0.034398	0.067829	0	0.049732	0.038194	0	0.098342	0.035472	0.058227
ENSSSCG00000000093	3.04106	3.47612	4.27989	2.87966	3.3947	2.50549	2.24579	2.77574	2.27682	2.45969	2.39197	2.87377
ENSSSCG00000000094	23.3816	28.8834	25.914	20.6064	24.4384	17.4684	20.0928	20.8239	22.1981	21.3194	16.4584	19.022
ENSSSCG00000000095	4.89008	5.50522	5.65243	4.73603	4.87893	5.02834	4.14903	4.72707	5.40706	4.71547	4.80692	5.70774
ENSSSCG00000000097	13.7007	14.8173	16.8272	12.9417	12.3507	14.9136	14.0985	16.1765	15.4916	10.5984	14.2683	13.7906
ENSSSCG00000000103	0	0	0.0927314	0.0911431	0.022462	0.0357051	0	0	0	0	0.0216972	0
ENSSSCG00000000104	45.6132	55.5903	68.675	50.4571	48.2606	46.8787	50.373	54.218	54.6743	66.6672	49.6708	49.3597
ENSSSCG00000000105	1.67632	2.21367	3.96576	0.875651	1.66951	2.34102	1.6222	3.0462	2.39253	1.46713	2.16758	2.17324
ENSSSCG00000000106	0	0	0	0	0	0.027456	0	0	0	0	0	0
ENSSSCG00000000107	7.19903	7.24813	7.40979	4.6562	4.39774	3.86847	4.93683	5.54845	6.21169	8.32745	5.9799	5.8159
ENSSSCG00000000108	4.30775	3.55045	5.37622	2.43751	3.02863	2.88655	3.96086	4.15731	3.11604	3.64703	3.28202	3.27574
ENSSSCG00000000110	1.36751	1.4612	2.23298	1.69558	1.23773	1.70423	1.37476	1.12963	1.26269	1.97251	1.65213	1.45207
ENSSSCG00000000111	3.4896	5.18993	4.28608	3.57435	2.04308	2.52653	1.96866	1.90493	1.67102	1.84904	3.18957	1.93733
ENSSSCG00000000113	0.046428	0.341533	0.078511	0.027157	0.071542	0.033287	0.095612	0.11785	0.192514	0.03713	0.224435	0.205392
ENSSSCG00000000114	7.90882	9.24187	9.7791	8.8895	7.96085	8.0824	8.45244	10.5368	8.27959	7.71134	7.39394	7.26179
ENSSSCG00000000116	50.4742	52.2018	49.7517	44.1455	48.0907	48.1104	43.9313	47.0186	57.795	49.1483	50.3733	48.9319
ENSSSCG00000000117	0.486829	0.498431	0.78298	0.0647137	0.415258	0.643025	0.829538	0.621	0.408319	0.628824	0.258885	0.728573
ENSSSCG00000000118	3.08086	3.93429	4.64239	2.16165	4.94054	4.1459	4.6603	4.59302	3.39298	3.68617	3.22869	2.94594
ENSSSCG00000000119	43.3647	42.2806	52.6674	38.7092	41.8162	37.9671	34.8557	37.4729	38.4222	59.2018	31.8615	43.4598
ENSSSCG00000000120	2.96489	3.06406	3.61312	2.28876	2.67481	2.41162	2.2206	2.9695	3.41651	3.23084	2.15144	3.1451
ENSSSCG00000000121	0.143252	0.27362	0.248309	0	0.109256	0.125102	0.106616	0.069313	0.203307	0.277647	0.176489	0.111361
ENSSSCG00000000130	0.397898	1.18314	1.49793	0.108945	0.715353	0.471619	0.579299	0.804568	1.01359	0.783013	0.480144	0.449498
ENSSSCG00000000132	0	0	0	0	0.116251	0	0	0	0	0	0	0
ENSSSCG00000000133	20.2289	21.8736	19.207	14.9745	18.1788	17.0817	15.6024	13.0568	16.2873	22.1146	14.3476	15.683
ENSSSCG00000000135	0.258596	0.35737	0.602125	0	0.416274	0.18033	0.340485	0.442004	0.152817	0.260781	0.333369	0.187063
ENSSSCG00000000136	0.140448	0.431262	0.437639	0.0567279	0.22362	0.396767	0.170769	0.466782	0.50031	0.466021	0.230469	0.209943
ENSSSCG00000000137	0.205438	0.449697	0.600137	0.0423007	0.196177	0.290916	0.178031	0.300775	0.418112	0.330501	0.133764	0.0984703
ENSSSCG00000000138	34.6662	24.9817	59.5408	14.3552	48.8453	96.5622	67.309	33.3569	49.3307	16.5568	82.6225	11.0632
ENSSSCG00000000139	0.363917	0.257626	0.616876	0.0843311	0.201289	0.30782	0.302899	0.274115	0.524651	0.219012	0.373255	0.469181
ENSSSCG00000000141	36.6969	41.4849	49.9926	36.1694	38.72	34.7094	34.7172	39.4508	40.3052	39.1018	32.9748	36.6526
ENSSSCG00000000142	0.39169	0.683209	0.989448	0.511037	0.593754	0.763465	0.848828	0.985752	0.784072	0.749077	0.489251	0.780512
ENSSSCG00000000144	4.88294	5.71359	5.3741	5.43362	4.2926	5.0848	3.73634	3.5753	5.22262	5.65502	4.71122	4.81533
ENSSSCG00000000145	7.42268	12.6612	15.0221	8.00774	10.3878	10.2925	10.9425	17.3335	12.4951	15.8499	11.2686	11.432
ENSSSCG00000000146	3.55737	6.16162	10.7956	7.41249	3.86602	4.94754	2.81644	6.75923	5.64628	5.93073	6.55846	7.72059
ENSSSCG00000000148	0.505628	2.04881	1.2897	0.92916	1.0533	1.11728	0.714544	1.29707	1.31923	0.83295	0.684488	1.41673
ENSSSCG00000000151	0.402762	0.308958	0.624483	0.026037	0.633907	0.095707	0.224216	0.248335	0.118625	0	0.482721	0.109308
ENSSSCG00000000152	6.16484	6.292	9.85645	5.97586	7.0086	5.71877	7.58826	7.8601	9.86749	7.89207	4.51557	5.75394
ENSSSCG00000000156	6.22373	7.91039	8.30735	6.40914	6.35154	6.16832	5.81986	6.65402	6.0604	6.69458	6.45992	6.2631
ENSSSCG00000000157	0.022795	0.119609	0.106823	0.142073	0.204573	0.117299	0.317862	0.097921	0	0.144575	0.14217	0.081583
ENSSSCG00000000158	5.1668	5.97292	5.15868	5.07384	5.62475	5.59019	4.92666	5.94375	5.27873	3.84073	4.81218	4.99943
ENSSSCG00000000159	0.05967	0	0	0	0	0	0	0	0	0	0	0
ENSSSCG00000000160	3.65551	4.21591	4.35318	6.00326	4.06271	3.973	4.54471	4.56838	3.30712	3.09843	2.60947	4.30034
ENSSSCG00000000161	5.34265	5.22712	5.72507	4.57492	5.57078	5.93863	5.99157	6.16556	5.8824	5.74462	6.00071	6.03146
ENSSSCG00000000162	0.290816	0.279709	0.405784	0.619338	0.426961	0.468183	0.369674	0.5553	0.285627	0.36468	0.383074	0.288256
ENSSSCG00000000164	2.81269	4.6269	4.60076	3.6404	5.90378	5.3592	3.98762	4.92908	4.56924	3.28557	2.5623	2.88351
ENSSSCG00000000167	3.00209	3.8014	3.67975	3.2673	3.41363	2.67012	3.44774	3.73616	3.82902	3.4838	3.48577	3.42879
ENSSSCG00000000171	2.17433	2.2039	3.3825	0.897538	2.26523	1.96152	3.35245	5.71363	3.96469	3.09138	2.56028	2.45009
ENSSSCG00000000174	0	0	0.116487	0	0	0	0.043903	0.065195	0	0	0	0
ENSSSCG00000000175	2.32922	2.3458	3.70602	2.06026	1.7516	2.10694	2.10083	2.5097	2.29799	2.52965	1.5817	2.61955
ENSSSCG00000000176	12.1119	13.5715	14.3777	12.5374	16.0836	14.801	16.1484	15.8469	14.5866	11.7423	11.5819	14.9889
ENSSSCG00000000179	0.056805	0.091304	0.052071	0.09731	0.08889	0.030757	0.028852	0.127944	0.115061	0.107143	0	0.058196
ENSSSCG00000000182	0.0603619	0.208675	0.240553	0.0485612	0.0995928	0.0612907	0.0610747	0.211027	0.0714154	0.127009	0.117799	0.111185
ENSSSCG00000000183	0	0.042558	0	0	0	0	0	0.045076	0	0	0	0
ENSSSCG00000000184	0	0	0	0	0.019289	0.017949	0	0	0	0.014195	0	0
ENSSSCG00000000185	12.093	11.1287	12.0975	15.2078	13.6827	14.1953	10.9624	11.0701	11.2659	15.3132	13.6377	11.2793
ENSSSCG00000000186	0	0	0.195183	0	0	0.087159	0.021855	0.111317	0	0.137051	0.141865	0
ENSSSCG00000000188	0.112922	0.252814	0.406887	0	0.153687	0.262612	0.21649	0.353098	0.355354	0.449261	0.18139	0.470768
ENSSSCG00000000189	3.99531	5.32809	6.4662	4.68402	4.88296	5.19714	4.22019	4.27127	4.43277	4.50335	4.93087	4.18118
ENSSSCG00000000190	24.2957	35.6043	41.114	15.6529	31.118	30.5218	31.2388	48.513	36.7924	37.0517	18.0774	23.7598
ENSSSCG00000000194	3.3222	4.30378	5.81943	3.44379	7.4166	8.73022	4.54364	8.09019	4.9177	5.47171	23.9793	4.30375
ENSSSCG00000000195	0.061975	0.156491	0.034624	0	0	0	0	0.087603	0.202973	0.037728	0.066948	0.081284
ENSSSCG00000000197	0	0	0	0	0.029177	0	0	0	0	0	0	0.042961
ENSSSCG00000000198	0.038169	0	0	0	0	0	0	0	0	0	0	0
ENSSSCG00000000199	1.70122	1.67226	2.4802	1.2408	1.26958	1.82883	1.68719	2.39471	2.15157	1.08495	3.18286	1.76239
ENSSSCG00000000202	9.57477	13.8251	13.5113	13.0428	10.3296	10.4851	8.90127	11.0397	10.0126	10.718	10.8048	10.2662
ENSSSCG00000000203	0.12568	0.190483	0.278309	0.045197	0.234221	0.104197	0.16947	0.117434	0.04542	0.040975	0.052172	0.06925
ENSSSCG00000000204	2.47331	2.5884	4.42024	3.28411	2.17821	2.07628	2.57843	2.85554	2.86529	4.2964	2.5516	2.57466
ENSSSCG00000000205	0.138234	0.214859	0.224123	0.0674136	0.0739345	0.0866243	0.0758528	0.154583	0.131478	0.092861	0.0721008	0.122658
ENSSSCG00000000206	0.211395	0.455042	1.7041	0.257775	0.233963	0.381672	0.502769	0.720117	0.782538	0.707648	0.563744	0.55419
ENSSSCG00000000207	35.462	168.635	198.571	148.183	202.728	375.941	33.8609	28.2126	36.0545	42.71	37.1023	171.03
ENSSSCG00000000209	1.4685	1.81762	2.71926	1.25008	1.93217	1.48591	1.56599	1.78163	2.06216	2.45655	1.63135	1.6929
ENSSSCG00000000211	0.075479	0.039412	0.09586	0	0	0.086919	0.044989	0.194557	0	0	0.067333	0.108211
ENSSSCG00000000212	0	0	0	0	0	0	0	0.0336958	0.0508818	0	0	0
ENSSSCG00000000214	238.658	195.313	212.449	183.897	219.02	218.34	207.774	229.546	257.468	150.744	243.556	237.041
ENSSSCG00000000215	3.23134	3.41997	5.12169	2.69041	2.8739	3.27651	2.83271	3.16273	2.40987	4.25037	3.07146	2.44517
ENSSSCG00000000216	0.176655	0.273277	0.0813242	0.76441	0.0744845	0.115702	0.070256	0.0507532	0.0423192	0.174177	0.0570823	0.716513
ENSSSCG00000000217	1.05241	1.5765	1.64224	0.642089	1.19902	1.2086	1.62803	1.78018	1.69486	0.65966	1.05198	0.97821
ENSSSCG00000000228	0.0464815	0.0589183	0.0839062	0.0253826	0.0266734	0.0250965	0.038819	0.0651924	0.0430876	0.0272359	0.0165843	0.0306787
ENSSSCG00000000231	0.087159	0	0	0	0	0	0	0	0	0	0	0
ENSSSCG00000000232	1.30306	1.68429	2.37572	1.2064	1.87463	1.55039	1.40565	2.72085	1.59912	1.97399	1.79671	1.62126
ENSSSCG00000000233	4.62462	4.9348	3.33443	4.2858	3.13173	2.02814	3.93249	4.07214	4.31986	4.50279	3.60833	3.19367
ENSSSCG00000000234	1.34569	1.83349	1.93781	0.942813	1.0115	1.08964	2.03313	1.96343	2.03555	6.17923	1.17914	1.04708
ENSSSCG00000000248	0	0	0	0	0	0	0	0.0172625	0	0	0	0
ENSSSCG00000000252	0	0.754063	1.96219	0.865626	0.427763	0.76003	1.02865	2.65145	0.79927	1.89236	0.774594	0.98125
ENSSSCG00000000253	0	0.137746	0.307589	0.32549	0.041937	0	0.151323	0.281012	0	0.433901	0	0.223203
ENSSSCG00000000257	0.249087	0.322499	1.33181	0.137327	0.346128	0.455507	0.533965	0.818257	1.07209	1.0882	0.428448	0.459802
ENSSSCG00000000258	4.81295	5.33937	5.93241	2.58211	4.40173	4.3633	5.07886	5.06373	4.95972	4.76544	4.18873	3.67202
ENSSSCG00000000259	0.950589	1.14729	1.25928	1.45769	1.10096	1.06241	1.08127	1.08198	1.20448	1.07934	0.995648	0.692191
ENSSSCG00000000260	0.083292	0.199867	0.121023	0	0.195131	0.127555	0.025672	0.05453	0.196556	0	0.078126	0.189686
ENSSSCG00000000261	12.692	23.3592	20.8102	9.75441	12.461	19.6769	9.97093	23.1997	13.4659	12.0231	16.6733	10.9175
ENSSSCG00000000262	3.72186	4.31632	5.23397	3.07342	4.58439	3.95282	3.79634	5.07955	4.50149	3.32863	4.96888	3.99345
ENSSSCG00000000263	8.54563	10.1755	14.1638	7.00405	7.76705	7.34612	7.43308	10.148	7.3397	14.8109	8.40126	7.81631
ENSSSCG00000000264	2.74998	3.72343	5.41954	2.85378	3.42021	4.48899	2.8968	3.09038	3.1213	3.85287	2.46917	2.91781
ENSSSCG00000000265	0.02819	0.148389	0.163149	0.106804	0.136013	0.126859	0.126847	0.089599	0.058477	0.088215	0.089985	0.087776
ENSSSCG00000000267	12.5713	11.498	14.8935	11.0102	11.9806	11.4077	10.9531	11.1919	12.2581	11.4905	11.1107	11.6655
ENSSSCG00000000268	1.42667	1.88591	1.82741	1.4314	1.59834	1.78612	1.66437	1.64771	1.95678	1.85851	1.7302	1.4754
ENSSSCG00000000271	0.116371	0.291824	0.103538	0.195344	0.168778	0.143416	0.103328	0.136937	0	0.252714	0.0698858	0.0380167
ENSSSCG00000000272	5.10693	5.60899	5.46568	3.07617	4.36478	3.59441	4.09786	5.42357	4.36758	4.77932	4.09848	5.05057
ENSSSCG00000000273	20.2912	19.3846	30.9103	17.4259	24.3316	16.5042	18.236	21.2061	21.127	17.5473	22.9101	17.3634
ENSSSCG00000000274	65.9079	60.1135	81.0845	50.4799	66.5973	63.3008	70.8337	69.2108	72.1105	60.9053	71.7063	58.2912
ENSSSCG00000000275	0.351018	0.493563	0.782816	0.158694	0.567168	0.378844	0.331493	0.487233	0.379439	0.685404	0.568803	0.491873
ENSSSCG00000000276	7.59799	9.28788	10.6834	9.50637	9.87123	11.001	9.76296	8.90549	9.38045	10.5858	10.2012	11.356
ENSSSCG00000000277	0.811431	0.40046	1.39921	0.634309	0.678121	0.647384	1.00058	1.06995	1.26444	0.692016	1.05478	1.40416
ENSSSCG00000000278	5.7757	6.69054	7.76352	5.26883	7.04995	5.81053	5.89446	6.6857	6.35518	6.55802	5.96837	6.52857
ENSSSCG00000000288	49.6907	60.8266	67.0682	40.6578	58.1233	57.3502	56.897	62.7931	55.3465	72.6623	57.5882	55.5267
ENSSSCG00000000289	0.153966	0.155851	0.106715	0.113313	0.157866	0	0.054136	0	0.08375	0.40418	0.075852	0.143138
ENSSSCG00000000290	13.2413	13.5976	17.2857	12.3216	13.746	12.7195	14.5495	15.8215	14.7085	11.4293	13.2766	12.9139
ENSSSCG00000000291	0.065621	0.069532	0.076619	0	0.08866	0.037848	0	0	0	0	0.034441	0
ENSSSCG00000000292	0.336224	1.03789	4.21035	0.741731	14.9817	12.0537	1.34717	1.14782	0.514021	18.8425	2.72246	0.46181
ENSSSCG00000000293	2.28441	2.51761	3.94731	1.21821	2.53395	3.58784	2.95485	3.97509	4.49945	5.47667	3.18819	3.48994
ENSSSCG00000000295	0.13283	0.924117	1.25364	0.185038	0.245536	0.52121	0.327283	0.617573	0.732658	0.440597	0.282616	0.266035
ENSSSCG00000000297	0.311605	0.842272	1.05813	0.47656	0.558384	0.699776	0.594782	0.859176	0.894419	1.3919	0.678772	0.843733
ENSSSCG00000000298	1130.26	726.672	1148.62	894.665	666.496	964.714	986.603	1040.97	848.326	466.541	1109.96	751.777
ENSSSCG00000000299	0	0	0.054509	0	0.012091	0.021384	0	0	0.024345	0.035689	0.020417	0
ENSSSCG00000000359	40.4264	37.4788	47.4744	49.119	47.6641	59.6303	50.8169	42.0965	50.2157	50.7407	55.0934	43.8365
ENSSSCG00000000361	79.4158	96.2603	117.093	82.183	85.996	103.391	84.4211	72.6526	90.4179	88.9361	79.2091	80.477
ENSSSCG00000000362	1.08638	0.67647	0.691484	0.050077	2.79998	0.295158	0.709423	0.146184	0.208898	0.169334	0.595466	0.392227
ENSSSCG00000000363	0.293718	0.338517	0.7756	0.107668	0.365384	0.320973	0.48467	0.76016	0.471974	0.345068	0.330252	0.473095
ENSSSCG00000000364	3.05752	3.19585	4.4309	2.91689	3.21335	2.9873	3.03068	3.26727	3.21961	2.8895	2.91516	3.34465
ENSSSCG00000000365	1.98921	3.96451	5.75568	2.69737	3.01278	4.20771	3.80848	3.77234	2.30903	4.63155	3.36996	2.8428
ENSSSCG00000000366	7.74613	7.45174	10.042	8.52331	9.92966	9.95882	9.33536	8.15586	8.36836	8.11295	7.67249	9.50523
ENSSSCG00000000367	1.62708	2.44006	4.56267	1.39487	2.56508	2.45694	2.35596	2.20806	2.44272	2.44587	1.95442	1.87012
ENSSSCG00000000368	1.23481	1.84147	3.77108	0.675801	2.38266	2.46116	1.56075	2.73598	2.05642	2.17017	2.75581	1.68265
ENSSSCG00000000370	1.15462	1.6958	2.18779	1.26035	1.56966	1.05062	1.09954	1.54478	1.58251	1.43935	1.17164	1.22243
ENSSSCG00000000371	0.0178964	0	0.0593029	0	0	0	0	0	0	0	0	0
ENSSSCG00000000376	11.1501	10.923	9.60018	8.4982	6.62497	7.5959	8.29983	11.1555	9.98339	8.27612	8.25599	7.49024
ENSSSCG00000000377	22.8918	26.5542	32.0702	23.9234	25.1766	26.7206	24.9998	28.0765	25.5477	26.8654	22.4259	23.8251
ENSSSCG00000000379	2.27081	2.75453	3.19649	1.75863	2.83432	2.31689	2.25851	2.55044	3.22642	2.86949	2.58564	2.18865
ENSSSCG00000000382	8.87587	9.31767	13.4268	8.85005	9.06574	8.85743	8.74706	9.18892	8.52228	11.1006	8.45115	9.34067
ENSSSCG00000000383	1.76901	2.74005	2.93591	2.37692	2.22575	2.34403	2.13108	2.5764	2.64969	2.79796	2.16072	2.60571
ENSSSCG00000000384	9.81938	11.8235	11.0916	10.7778	11.9103	9.7071	9.8305	10.6333	11.0546	10.0168	10.181	11.3904
ENSSSCG00000000385	0.0618313	0.108644	0.0429003	0	0.0634578	0	0.0451095	0.0409404	0	0.168086	0	0
ENSSSCG00000000386	4.32645	5.13165	6.46328	3.89887	5.39184	5.25688	5.52409	5.40177	5.40167	4.82419	3.3541	4.60265
ENSSSCG00000000393	7.12166	7.57019	14.1849	4.53098	6.83866	6.39436	6.25588	8.60177	10.199	10.2485	6.27585	7.09555
ENSSSCG00000000394	5.70717	7.79845	7.98261	4.64778	6.97317	7.54798	6.70868	7.44858	7.4455	6.46314	6.50969	6.08475
ENSSSCG00000000396	2.61984	4.90374	4.65042	2.02147	2.71529	3.32892	2.45879	3.521	2.87869	3.50022	3.24559	2.94489
ENSSSCG00000000398	0.197707	0.322985	0.415024	0.457787	0.364239	0.22891	0.186788	0.147169	0.231985	0.781216	0.102748	0.218673
ENSSSCG00000000399	0.303672	0.285592	0.580388	0.313758	0.323109	0.577052	0.218437	0.286349	0.576151	0.548611	0.159487	0.544184
ENSSSCG00000000400	0	0	0	0	0	0	0	0	0	0	0.026591	0
ENSSSCG00000000401	0.025789	0.045665	0.03922	0.035671	0.042368	0.021911	0.0275	0	0.029321	0.071111	0	0
ENSSSCG00000000402	1.25553	1.92996	2.77098	1.3707	1.62553	1.53129	1.13428	1.79378	1.49043	2.55647	1.36185	1.53923
ENSSSCG00000000403	3.8007	4.28787	4.95049	2.46749	2.67908	2.54634	4.04337	4.27354	4.2252	3.21865	2.86916	3.46758
ENSSSCG00000000405	371.981	501.206	319.291	473.18	425.315	396.394	365.924	391.642	436.445	530.249	396.368	416.005
ENSSSCG00000000406	23.9466	25.5391	24.1738	18.1568	24.0342	23.9653	21.9943	20.4118	25.0189	21.1322	21.0278	24.7561
ENSSSCG00000000411	1.96465	1.86115	2.82393	1.143	1.57776	1.70381	2.23602	2.49899	2.58226	2.79667	2.44853	1.84089
ENSSSCG00000000413	0.250238	0.168323	0.491176	0.138647	0.161702	0.197672	0.236365	0.111931	0.157076	0.161617	0.306513	0.158351
ENSSSCG00000000415	0.086644	0.032896	0.11381	0	0.079696	0	0.091142	0.068801	0	0	0.076313	0.025919
ENSSSCG00000000419	1.08037	0.179379	2.33166	6.58934	4.08439	0.696935	3.49886	4.87764	1.74428	6.87926	2.00684	2.23326
ENSSSCG00000000431	3.84965	4.66269	7.72281	4.1832	4.31034	4.19633	4.08552	4.08885	4.09778	5.03067	3.75021	4.54584
ENSSSCG00000000433	1.20445	1.38509	2.79428	0.695242	1.12351	1.17045	1.15509	2.23589	1.38401	1.25033	1.49936	0.847066
ENSSSCG00000000435	2.40766	3.62004	4.26502	2.36764	2.31175	2.47343	2.21588	3.82845	2.3576	3.7278	2.28488	2.13626
ENSSSCG00000000436	1.11462	2.17726	2.83107	3.17773	1.78922	1.81239	2.20731	2.16276	2.23557	2.03703	1.58802	1.35398
ENSSSCG00000000437	0.177452	0.302581	0.946809	0.173605	0.266324	0.17897	0.362382	0.474103	0.505218	0.320237	0.358805	0.111246
ENSSSCG00000000439	0.100745	0.136089	0.221286	0.0467245	0.0816999	0.100385	0.0489409	0.0454345	0.0215747	0.0415267	0.0513413	0.0689456
ENSSSCG00000000442	0	0	0	0	0.083769	0.341018	0.05159	0	0	0	0	0
ENSSSCG00000000443	0.116062	0.412007	0.49424	0.207267	0.190562	0.283207	0.353392	0.547499	0.235834	0.205541	0.233285	0.44981
ENSSSCG00000000444	55.6924	60.119	63.8471	56.1809	54.2889	53.0541	53.1601	54.0258	54.6219	62.2487	54.9074	47.5594
ENSSSCG00000000449	2.9	4.30059	7.88753	3.83639	4.05746	3.21658	3.21929	3.55468	3.67671	6.09335	3.07452	2.80319
ENSSSCG00000000453	1.96617	2.62386	2.72228	4.19707	3.0091	2.01162	3.06744	2.56843	2.5871	4.08113	2.90618	2.37499
ENSSSCG00000000455	1.43139	1.89645	2.3116	0.689779	1.49066	1.4314	1.5701	1.64148	1.01713	1.43876	1.69755	1.02001
ENSSSCG00000000456	0.124551	0.313867	0.340943	0.055319	0.188632	0.152385	0.092229	0.234953	0.217413	0.150979	0.206243	0.088701
ENSSSCG00000000457	3.4949	3.02249	3.17938	2.43743	3.48453	2.93066	3.35352	3.612	4.24955	2.24325	3.27404	3.38501
ENSSSCG00000000458	2.71802	3.25213	4.71191	3.74635	3.30168	3.37964	3.36851	4.19602	3.22341	3.46985	2.97496	3.45336
ENSSSCG00000000462	7.82496	6.6846	8.4484	8.93378	11.3304	11.8331	7.52367	8.51276	8.3269	9.72649	9.63217	9.41211
ENSSSCG00000000464	0	0	0	0.045384	0	0	0	0	0.034589	0	0	0
ENSSSCG00000000466	8.27726	7.40521	11.0431	6.93079	9.54672	7.44257	9.08623	10.7949	9.25773	7.14898	7.52983	8.66264
ENSSSCG00000000469	1.54725	1.86561	2.55358	1.68945	1.67656	1.77642	1.62399	2.27926	1.94353	2.09121	2.19179	1.77076
ENSSSCG00000000473	5.86146	9.90397	10.5102	12.3382	11.1149	10.175	7.27557	9.39763	9.07233	7.07879	6.08997	8.31592
ENSSSCG00000000475	0.238434	0.36221	0.598198	0.218512	0.257551	0.319279	0.256164	0.406677	0.39538	0.522253	0.270352	0.534995
ENSSSCG00000000477	0.668611	0.855839	0.644503	0.498817	0.531365	0.61402	0.519262	0.645046	0.675903	0.588872	0.631113	0.438906
ENSSSCG00000000478	0	0.0256101	0.0132092	0	0.0074779	0	0.0234676	0	0	0.0173929	0	0
ENSSSCG00000000483	0.398123	0.633701	0.679086	0.476918	0.542431	0.411639	0.579184	0.551997	0.403268	0.612959	0.492478	0.344876
ENSSSCG00000000486	1.50914	1.53771	1.55097	1.34419	1.18169	1.29995	1.23086	1.43604	1.71922	1.2633	1.65083	1.68104
ENSSSCG00000000487	0.41264	0.541846	0.922135	0.500958	0.484546	0.635703	0.540914	0.825933	1.16328	0.415386	0.679692	0.869741
ENSSSCG00000000488	22.2017	20.6633	27.6672	18.2309	29.8078	21.0684	19.5353	18.9317	21.8858	13.4056	21.9347	22.5337
ENSSSCG00000000492	0.342052	6.74999	1.29926	0	1.21498	0.16208	0.41472	0.631748	0.311468	0.711677	0.313621	0.226005
ENSSSCG00000000493	1.06871	1.47228	1.24689	0.854497	0.926743	1.08294	1.047	1.55735	0.908941	0.648673	1.04904	0.708661
ENSSSCG00000000496	32.2863	36.8864	39.6545	28.8759	41.4173	38.2328	35.6066	37.3517	43.233	32.822	33.7144	37.0161
ENSSSCG00000000499	1.28582	1.49827	2.18307	1.41373	2.9854	3.66175	1.71457	1.73692	1.80289	2.41953	2.70656	1.39545
ENSSSCG00000000500	1.07173	0.84438	1.42402	0.945569	1.08456	0.610704	1.14965	1.15581	0.968032	1.28128	0.921502	0.982267
ENSSSCG00000000502	7.40839	9.17428	11.227	7.11342	6.93744	7.75071	7.7911	8.55347	9.36412	9.29498	7.31967	8.05963
ENSSSCG00000000504	2.45121	4.07132	4.48774	3.67095	2.87526	4.12623	3.73651	6.38681	4.03866	5.33761	3.87828	4.12933
ENSSSCG00000000509	2.35222	3.34945	4.563	2.4197	3.32944	2.8785	2.2149	2.36195	2.42436	3.14242	2.13024	2.16231
ENSSSCG00000000510	3.25324	4.9023	5.39527	4.67615	3.89825	5.44999	4.31887	4.47023	6.25396	4.75966	3.79697	4.16035
ENSSSCG00000000512	3.20253	3.88544	3.81471	2.81727	4.18089	3.92073	3.54988	3.26801	3.50326	3.18521	3.66112	3.77777
ENSSSCG00000000515	0.021667	0.044193	0.067934	0.011527	0	0.055881	0.020625	0.037745	0.050618	0.010134	0.021883	0
ENSSSCG00000000516	0	0	0.0252945	0	0.00966439	0.0117538	0.0154085	0.0166751	0.0233819	0.0208397	0	0.0383456
ENSSSCG00000000517	0.0133733	0.05704	0.0303535	0.0240155	0	0.0271772	0	0	0.0225268	0	0.0135886	0.0142087
ENSSSCG00000000519	0.349177	0.525379	0.49158	0.32511	0.407862	0.375027	0.449158	0.448474	0.277799	0.42115	0.231363	0.18819
ENSSSCG00000000522	14.9592	18.6494	22.2497	18.963	23.6672	17.5937	16.7468	16.7608	16.7924	18.3928	17.0071	18.9441
ENSSSCG00000000523	0.135316	0.249801	0.496566	0.352719	0.215554	0.421647	0.277326	0.149586	0.164871	0.261177	0.287252	0.201956
ENSSSCG00000000528	0.285387	0.529323	0.297729	0.519641	0.376905	0.491105	0.153112	0.274097	0.779205	0.152396	0.06676	0.461848
ENSSSCG00000000530	0.443689	0.920131	0.650756	0.568231	0.664888	0.479177	0.83494	0.612246	0.775503	0.623097	0.86655	0.626083
ENSSSCG00000000531	0.247153	0.137661	0.173728	0.275084	0.0957911	0.162364	0.144864	0.316401	0.217441	0.279185	0.177389	0.279694
ENSSSCG00000000534	2.78919	3.08314	3.87784	2.66978	3.30009	3.24868	2.9977	4.09582	3.71024	2.97273	2.81584	3.25521
ENSSSCG00000000536	7.20377	8.15622	7.82328	8.47346	9.98582	9.28352	7.82776	7.91327	8.72898	6.16148	7.60446	7.86529
ENSSSCG00000000540	0	0	0	0	0	0.010415	0	0.03245	0	0	0	0
ENSSSCG00000000541	0.0535232	0.202899	0.358655	0.0410577	0.0549599	0.0483048	0.0647565	0.157715	0.24931	0.111379	0.190817	0.204455
ENSSSCG00000000545	0.179669	0.376624	0.634877	0.176553	0.438473	0.612962	0.350493	0.620665	0.312688	0.464154	0.368827	0.552287
ENSSSCG00000000547	6.67528	8.39414	8.97253	7.7347	7.92928	8.6058	6.8559	7.69003	6.4116	8.68371	6.55598	7.71149
ENSSSCG00000000549	8.30381	10.2772	9.9872	11.3993	11.2251	8.57871	9.82144	8.20441	6.90997	10.5395	10.022	10.1258
ENSSSCG00000000551	0.199983	0.210181	0.285122	0.0343147	0.261913	0.0736835	0.203078	0.169266	0.121392	0.115568	0.206625	0.0955057
ENSSSCG00000000553	1.90613	3.47792	3.28119	2.79329	2.58677	3.37072	2.75949	3.22912	2.62053	2.93443	2.63369	2.35919
ENSSSCG00000000554	7.03654	10.1007	11.2107	6.044	11.0837	7.89467	9.0555	14.0849	12.7355	6.58083	7.68502	9.48062
ENSSSCG00000000555	1.00498	1.624	2.4339	1.24808	1.50809	1.83868	1.38703	1.58792	1.59906	2.16961	1.41273	1.7154
ENSSSCG00000000559	4.63531	5.47256	6.99202	6.39855	6.81068	5.93557	4.58234	5.22956	5.46277	5.99984	5.15803	6.63541
ENSSSCG00000000563	0.199703	0.276347	0.619693	0.004993	0.22204	0.156573	0.085221	0.274255	0.236945	0.275596	0.164778	0.214947
ENSSSCG00000000567	0.0204448	0.0826779	0.119531	0.101628	0.054216	0.0258223	0.0884036	0.160744	0.0204646	0.0754365	0.0838779	0.0500774
ENSSSCG00000000570	5.07126	6.18929	9.20244	4.79516	5.3673	3.93269	5.03675	5.25014	5.75675	7.87763	6.35235	5.89797
ENSSSCG00000000571	8.2222	5.94795	6.32149	7.71297	4.12701	4.73091	4.89308	5.70412	5.78963	7.08637	4.49699	4.89957
ENSSSCG00000000573	2.91275	4.01229	3.71389	2.42819	3.16291	3.8769	5.11273	7.52264	5.98612	7.74557	3.47047	5.01513
ENSSSCG00000000576	80.951	115.642	77.4029	114.843	73.041	69.1331	69.2086	69.9414	57.6996	165.33	99.9776	89.5036
ENSSSCG00000000577	0.232938	0.348317	0.156787	0	0.530315	0.194193	0.44639	0.225322	0.204996	0.081279	0.531686	0.041586
ENSSSCG00000000579	1.66233	2.18446	3.14784	2.0967	2.34171	2.64688	2.1135	2.95793	2.77461	2.00698	2.29944	1.70505
ENSSSCG00000000580	0.742203	0.906847	0.977989	0.941049	1.07067	0.973491	0.917765	1.35432	0.871343	0.741206	1.06924	0.799998
ENSSSCG00000000582	0.021474	0	0	0	0	0	0	0	0	0	0	0
ENSSSCG00000000583	2.11644	2.49935	2.84894	2.33965	2.45966	2.26713	2.0521	2.63531	2.00992	2.09784	2.38628	1.85068
ENSSSCG00000000584	0	0	0.276211	0	0	0	0	0	0.023142	0	0.168176	0
ENSSSCG00000000585	0	0	0	0	0.021188	0	0	0	0	0.024982	0	0
ENSSSCG00000000587	2.9881	4.67456	4.60367	3.4688	3.48863	3.15124	3.41478	3.71899	3.73254	4.24332	3.98408	4.1133
ENSSSCG00000000588	0.812903	1.63154	1.17704	1.22592	0.666976	0.872423	0.700199	0.898009	0.823916	2.5112	1.14632	0.978357
ENSSSCG00000000591	0.0719189	0.161096	0.107776	0.0384466	0.153064	0.0804605	0.0605526	0.0847387	0.0222487	0	0.0836467	0.0617985
ENSSSCG00000000599	1.08856	1.16907	1.30277	1.29791	0.945204	1.03289	0.93822	0.904278	1.15029	1.40964	1.23051	0.955048
ENSSSCG00000000600	2.57147	3.86236	4.10609	2.36049	2.66803	4.04021	3.12766	4.23139	3.25293	4.97287	2.83344	3.63117
ENSSSCG00000000601	0.063179	0.101911	0.119955	0.0123187	0.072851	0.0347398	0.0688764	0.0726594	0.0490784	0.0972426	0.0469923	0.0315402
ENSSSCG00000000602	0.842857	1.24733	1.9253	2.2129	0.678303	1.52973	0.769669	0.907291	0.954626	1.58191	1.39087	0.851497
ENSSSCG00000000605	0	0	0.077307	0	0	0	0	0.048076	0	0	0	0.075268
ENSSSCG00000000607	0.502721	0.660403	1.23708	0.0973103	0.508498	0.602619	1.11238	1.45724	1.51542	0.540385	0.718005	0.73514
ENSSSCG00000000610	0	0.072067	0.231813	0	0.066758	0	0	0.219852	0	0.106182	0.073884	0.083175
ENSSSCG00000000611	8.2987	8.34478	10.2021	9.50613	10.1888	8.25923	8.22949	8.89201	8.44618	9.30845	9.05411	8.86009
ENSSSCG00000000612	4.00621	5.46681	4.90573	5.2438	3.54324	2.64314	2.51559	2.83016	2.64053	6.09749	5.67804	4.49002
ENSSSCG00000000614	0.022008	0.04569	0	0.045348	0.020245	0	0.021899	0.06399	0.030749	0.040896	0	0.020257
ENSSSCG00000000619	0.697713	0.790712	1.09277	0.694566	0.627232	0.47301	0.589322	0.778289	0.654602	1.2107	0.820615	0.693098
ENSSSCG00000000623	0.09117	0.211714	0.16944	0	0.085194	0.078118	0.03332	0.056552	0.107489	0.049684	0.022185	0.053978
ENSSSCG00000000625	3.48804	3.21656	2.61177	1.75945	2.31252	2.55905	2.90552	4.99452	3.43538	1.81062	2.65277	3.84577
ENSSSCG00000000633	2622.67	2401.89	2574.45	3527.55	2029.03	2305.42	2131.93	2189.58	1863.12	2397.39	2230.4	2505.64
ENSSSCG00000000634	0.034495	0	0	0.019993	0	0	0	0.009534	0.010377	0.024665	0	0
ENSSSCG00000000635	1.47753	1.16302	2.12075	1.12017	1.62368	1.72912	1.21875	1.64518	1.71859	1.77814	1.74291	1.5913
ENSSSCG00000000636	0.137955	0	0.254076	0	0	0.127943	0.261424	0.06873	0	0.21397	0.069702	0.086605
ENSSSCG00000000640	0.100509	0.246518	0.119526	0.123345	0.043419	0.057287	0.154066	0.350582	0.199623	0.370442	0.2142	0.183646
ENSSSCG00000000645	8.02554	10.4427	10.4521	10.8652	6.58735	10.8376	6.91148	7.57103	8.57262	13.603	11.2555	9.67486
ENSSSCG00000000647	0.243216	0.639487	0.194698	0.142541	0.292283	0.154073	0.260588	0.145448	0.146605	0.204163	0.36417	0.042731
ENSSSCG00000000648	0	0.139903	0.0711961	0	0.0518419	0	0	0	0.0291477	0.083412	0.0478578	0.0405335
ENSSSCG00000000651	0	0.309812	0.494069	0	0	0	0	0	0	0.159571	0.171811	0.021143
ENSSSCG00000000653	0.040263	0.139998	0.259297	0.087575	0.069273	0	0.164217	0.097421	0.243378	0.165547	0.217267	0.17754
ENSSSCG00000000656	0.693409	0.996006	1.38104	1.37831	1.36942	1.66787	0.950759	2.61507	1.62353	3.95635	0.737103	0.923954
ENSSSCG00000000657	6.59322	10.9017	20.1213	5.66336	7.83365	7.94805	6.34898	10.5618	9.67038	11.6865	6.91845	4.52244
ENSSSCG00000000660	0.057948	0.370107	0.616612	0.078656	0.08867	0.075574	0.06612	0.233006	0.131034	0.140323	0.120537	0.177221
ENSSSCG00000000661	4.04939	3.65985	4.86572	4.85225	6.22295	5.02281	5.65972	4.38591	4.14579	4.73527	5.30613	4.7606
ENSSSCG00000000663	0	0.153325	0.737353	0	0	0.327763	0	0	0	0	0.225037	0
ENSSSCG00000000664	0.0126896	0	0.031257	0	0	0	0	0.0270562	0	0	0	0
ENSSSCG00000000665	0.42163	0.522588	0.615876	0.357639	0.402948	0.620827	0.47316	0.460861	0.387962	0.517939	0.37116	0.465495
ENSSSCG00000000667	0	0	0	0	0	0	0	0.028983	0	0	0.031561	0.035529
ENSSSCG00000000672	0.453448	0.386861	0.707125	0.107529	0.449334	0.203128	0.406011	0.39223	0.454061	0.284924	0.427625	0.117161
ENSSSCG00000000679	0.195377	0.254781	0.253545	0.087648	0.202935	0.190137	0.503181	0.330403	0.4098	0.319764	0.288805	0.188687
ENSSSCG00000000680	0.024593	0.055439	0.05139	0	0	0	0	0.028736	0.061235	0	0	0.104853
ENSSSCG00000000681	2.90267	3.0708	5.34133	1.69945	2.95256	3.31871	2.87758	4.20974	2.82078	5.0604	3.77812	2.38658
ENSSSCG00000000682	0.654115	0.46038	1.1553	0.317125	0.451113	0.389263	0.664461	0.411018	0.503103	0.390479	0.451945	0.245886
ENSSSCG00000000683	0.307702	0.274353	0.686524	0.157423	0.754367	0.256632	0.489669	1.31412	0.977984	0.748709	0.214847	0.295179
ENSSSCG00000000684	19.5775	21.4978	20.1772	13.6769	19.304	18.8932	18.3221	23.8681	22.4209	13.8788	19.4524	16.4651
ENSSSCG00000000685	2202.74	1695.93	1850.93	1473.9	1396.65	1447.63	1651.9	1769.23	1812.04	949.055	2093.94	1419.18
ENSSSCG00000000687	0.252183	0.333749	0.281963	0.199827	0.155495	0.0806818	0.443288	0.878745	0.65941	0.158614	0.456873	0.391002
ENSSSCG00000000688	0	0.102408	0.157592	0	0.056412	0	0.086859	0.064021	0.130312	0.261312	0.028347	0
ENSSSCG00000000690	48.0556	46.5543	49.6889	33.3395	39.8447	40.8987	45.6384	50.7423	45.9669	29.3485	45.7903	36.5921
ENSSSCG00000000691	16.4344	14.3183	13.7235	13.1201	12.5343	13.0671	13.3674	13.6189	13.4182	9.28283	14.5747	12.9395
ENSSSCG00000000693	2.8221	3.32132	5.42777	2.47502	2.57016	2.92642	2.35337	3.07428	3.47914	2.40301	2.43969	2.23094
ENSSSCG00000000694	22003.4	16899.5	17645.7	21258.2	18742.3	22305.9	24905.2	21958.2	16741.4	25204.5	25257.3	21601.9
ENSSSCG00000000695	1.93559	2.42758	3.3931	1.41884	1.8203	1.5874	1.88313	2.23953	1.6682	2.4181	1.62587	1.49675
ENSSSCG00000000696	9.50072	10.2812	10.7033	7.17361	10.1798	9.56002	9.81179	12.7437	11.8257	7.84286	8.88108	9.91772
ENSSSCG00000000697	9.17522	11.3395	11.1197	9.31603	12.4065	10.2319	12.4104	12.8423	12.5489	10.0878	9.13953	11.2028
ENSSSCG00000000699	0.054934	0	0.117894	0.030257	0	0	0	0.065939	0.072207	0.067201	0.001225	0.127545
ENSSSCG00000000700	0.406264	0.469337	0.474006	0.401697	0.439141	0.885636	0.335215	0.790054	0.495236	0.594001	0.280737	0.1234
ENSSSCG00000000702	8.40115	9.28482	11.4665	9.08333	9.53736	9.00741	8.27142	8.85991	8.02968	7.87679	8.13965	8.4629
ENSSSCG00000000703	0.149813	0.115931	0.393533	0.671988	0.409342	0.509099	0.0933839	0.0882647	0.147332	0.301695	0.250212	0.146367
ENSSSCG00000000704	2.09865	2.8118	3.60384	2.94856	3.5736	3.13891	2.61872	3.0643	2.37355	4.24835	2.30623	2.81077
ENSSSCG00000000706	7.54707	9.59993	9.83958	10.9469	11.8867	10.5909	9.03664	11.3399	10.49	9.40044	8.01216	10.0191
ENSSSCG00000000707	0.0440273	0	0.0975338	0.0871302	0.0618418	0.0529165	0.109079	0.0992372	0.0291212	0.0380197	0.0182109	0.118187
ENSSSCG00000000708	5.66415	8.34063	11.7655	5.66096	7.6819	8.10891	8.19859	10.4324	8.75784	12.1466	6.4703	7.13759
ENSSSCG00000000709	0.0320383	0.0552308	0.0551484	0.0574768	0.0378442	0.032421	0.0157515	0.0235439	0	0.100115	0.0593402	0.0350962
ENSSSCG00000000712	4.53173	7.22003	8.58785	10.9902	5.0014	5.45385	5.28665	7.21509	6.4431	10.1287	5.69898	5.67973
ENSSSCG00000000716	0	0	0	0	0.02175	0.026097	0	0	0	0	0	0
ENSSSCG00000000719	50.3538	66.004	47.915	77.8098	56.6379	57.2666	43.6205	44.6892	55.496	81.2658	57.8461	55.7294
ENSSSCG00000000720	0.108668	0.096184	0.19215	0.154121	0.04283	0.046996	0.133581	0.078465	0.087611	0.111648	0.104806	0.106652
ENSSSCG00000000721	0.0381995	0.0862559	0.0464912	0.0380755	0.0193091	0.0642721	0.0591787	0.054685	0.0270941	0.076266	0.0472348	0
ENSSSCG00000000722	0.555266	1.17412	1.08451	0.730497	0.607481	0.658231	0.888071	0.990683	0.714946	0.849977	0.720356	0.76306
ENSSSCG00000000723	2.58508	2.63438	3.53836	1.97483	2.84664	2.51856	2.44439	2.51098	2.42316	2.43774	2.50452	2.21888
ENSSSCG00000000728	1.01877	1.47975	1.58756	0.744309	1.21883	1.27868	0.637775	0.887246	1.02072	1.64825	0.869676	1.43981
ENSSSCG00000000730	0.0533641	0.0945049	0.0350371	0.0235907	0	0.0720173	0.0346413	0	0	0	0.0953404	0.096145
ENSSSCG00000000732	0.210276	0.190894	0.174758	0	0.055301	0.052299	0.02775	0.098844	0.115111	0.073436	0.129215	0.108075
ENSSSCG00000000734	2.25785	3.79383	5.05654	1.80995	2.71549	2.89708	3.31497	4.40521	2.98829	3.33674	1.82499	2.10547
ENSSSCG00000000735	3.46133	3.66958	4.98129	1.34886	5.271	4.77712	9.55306	11.442	10.2204	4.03886	4.41282	5.88079
ENSSSCG00000000736	6.64807	8.06076	6.54958	8.87218	9.09823	11.5106	11.503	9.88729	10.298	15.1773	7.11379	8.81412
ENSSSCG00000000737	0.577881	0.697743	0.915764	0.555477	0.683535	0.605691	0.820523	0.816234	0.814753	0.893864	0.591334	0.722075
ENSSSCG00000000738	0.350867	0.712734	3.19468	0.836529	0.99389	0.353696	0.496472	0.8293	1.21758	0.895966	0.541824	0.290061
ENSSSCG00000000739	0.061706	0.190647	0.221285	0.0661529	0.101588	0.0873922	0.174184	0.287763	0.152325	0.0712582	0.0729215	0
ENSSSCG00000000740	0	0	0	0	0	0	0	0.017101	0	0	0	0
ENSSSCG00000000741	0.473328	0.83783	1.81929	1.29833	0.97941	0.489099	0.979008	1.31579	0.876574	1.27575	1.17624	1.01043
ENSSSCG00000000742	1.107	1.33817	1.84829	1.337	1.18195	1.24049	0.904047	1.15098	1.06201	2.09626	1.06018	1.2332
ENSSSCG00000000743	73.3187	75.7695	57.9854	48.3082	85.098	70.0919	66.2603	65.6434	84.156	60.4423	75.2652	69.298
ENSSSCG00000000744	0	0	0.098932	0.103391	0	0	0	0	0	0.088199	0	0.154039
ENSSSCG00000000745	0.851525	1.07353	2.10468	0.914005	1.1205	0.856477	0.979601	1.40141	1.684	1.52214	0.897794	0.742758
ENSSSCG00000000746	5.41883	6.14456	7.07375	6.16872	7.0544	5.97831	5.22678	4.837	5.81198	6.22122	4.831	4.6352
ENSSSCG00000000749	0.074793	0.090175	0.388548	0	0.056868	0.01963	0.030293	0.124115	0.073483	0.06078	0.071869	0.080517
ENSSSCG00000000751	0.267353	0.369649	0.435283	0.412288	0.50811	0.409973	0.173237	0.3919	0.386138	0.465287	0.413124	0.463878
ENSSSCG00000000753	16.1844	15.6503	12.6303	15.0876	22.951	16.0524	18.0639	16.4011	16.034	10.3789	13.2961	18.8988
ENSSSCG00000000754	2.2507	3.07661	2.7469	2.12471	2.30106	2.21247	2.197	2.21636	1.95698	3.18103	2.06823	2.2297
ENSSSCG00000000755	0.846331	1.07196	1.55979	0.97713	1.24778	1.05011	1.01051	1.30317	1.0611	1.15614	0.909527	1.12685
ENSSSCG00000000757	23.4413	22.5336	21.3283	16.5404	21.7191	17.1945	25.3879	29.5333	28.7423	12.1217	22.7946	20.6267
ENSSSCG00000000759	3.27068	1.77063	2.27183	2.27036	2.42184	3.16968	2.89838	3.21102	2.22344	2.68811	2.46308	1.809
ENSSSCG00000000760	0	0.022393	0.009475	0.101161	0.053877	0.060027	0	0	0.036742	0.092017	0	0.139357
ENSSSCG00000000764	3.88047	4.33885	3.52224	6.65835	5.26046	4.13704	4.91365	4.11695	5.59706	5.61388	4.68712	6.3208
ENSSSCG00000000765	3.34892	3.72866	3.89839	2.94697	3.57578	2.8764	2.79226	3.22581	3.22488	3.65149	3.4026	2.50118
ENSSSCG00000000766	2.14122	2.87361	2.47793	2.19867	2.67964	1.79426	2.56128	2.25586	1.86061	2.00918	2.3264	2.19521
ENSSSCG00000000769	0.924964	0.869738	1.0259	0.538196	0.691841	0.78056	0.758009	0.600436	1.00575	0.89741	0.68163	0.685172
ENSSSCG00000000770	3.14265	3.90609	3.70082	3.8917	4.54787	4.14572	3.62256	4.25356	4.36617	3.4907	3.27721	4.2467
ENSSSCG00000000774	1.23879	2.83627	0.898852	0.565111	1.04993	0.415267	0.859133	0.819829	1.08576	1.2246	0.660187	1.21523
ENSSSCG00000000778	0.10557	0.229478	0.772336	0.210561	0.471003	0.221374	0.183709	0.244705	0.107017	0.182342	0.12052	0.0458729
ENSSSCG00000000779	2.34381	2.37278	2.16084	2.41348	3.4405	3.04397	3.17727	2.1023	3.21192	2.31979	2.5137	3.07862
ENSSSCG00000000781	0.123916	0.241152	0.151213	0.092923	0.19307	0.14983	0.09077	0.289584	0.353748	0.22004	0.175289	0.241741
ENSSSCG00000000782	0	0	0	0	0	0	0	0	0	0.018506	0	0
ENSSSCG00000000783	0.176384	0.359482	0.484865	0.107122	0.258311	0.288709	0.27756	0.494138	0.241019	0.270588	0.273654	0.218489
ENSSSCG00000000784	1.0509	1.7569	1.98488	1.01759	1.27728	1.24372	1.02308	1.59702	1.34382	1.30165	0.983899	1.22229
ENSSSCG00000000789	0.0558535	0.10692	0.23987	0	0.0531388	0.0581254	0.0824757	0.0677268	0.0838703	0.146005	0.0522997	0.0858713
ENSSSCG00000000791	0.0176066	0.0577863	0.0379389	0.124422	0.0879922	0.0611294	0.0734659	0.0183658	0.0547069	0.0294855	0.0960069	0.0596403
ENSSSCG00000000793	5.79405	6.5115	8.76838	8.23149	6.93389	6.59752	5.99324	7.01227	6.97311	6.92866	6.37807	6.39339
ENSSSCG00000000795	1.58852	1.40704	2.69959	0.134278	3.01089	1.92234	3.16947	3.72787	3.81967	2.7844	1.9776	2.47216
ENSSSCG00000000798	1.59983	2.03449	3.47786	1.88143	2.62098	2.76536	2.51713	3.62065	2.05616	2.64415	1.86059	2.32733
ENSSSCG00000000799	0.862541	1.0532	1.38123	0.52471	1.45872	1.10927	0.724743	1.0897	1.24963	0.786987	0.891511	0.86824
ENSSSCG00000000800	0.775189	1.20043	1.19155	0.754044	1.72688	1.39941	1.22064	0.961897	1.22036	0.920337	1.10785	1.01973
ENSSSCG00000000801	1.44773	1.65491	1.33133	2.651	2.45147	2.03163	0.933456	1.25023	1.45617	1.12539	0.790644	1.78234
ENSSSCG00000000802	0	0.0606984	0.049814	0.0330148	0	0.0183592	0	0.0667794	0.0177086	0.0158276	0.0469243	0
ENSSSCG00000000804	9.36684	11.5638	13.7878	14.9408	14.6312	9.57023	9.76129	8.82768	8.89165	12.4326	8.13861	11.3206
ENSSSCG00000000806	9.2387	9.99545	9.9122	10.0181	10.1631	8.50259	8.60322	9.40077	9.64938	9.57711	8.42999	10.344
ENSSSCG00000000807	0.233235	0.261826	0.294856	0.128863	0.261011	0.209053	0.382332	0.355649	0.434811	0.369171	0.269303	0.203664
ENSSSCG00000000808	27.9237	31.9562	22.3145	39.9204	22.7513	48.7813	26.6916	30.9271	32.837	68.0437	30.6774	57.7778
ENSSSCG00000000810	0.697714	1.45086	2.73774	1.31076	1.53949	1.70356	1.13888	1.9426	0.913048	1.88163	1.5642	1.36707
ENSSSCG00000000811	0.179941	0.48902	0.280928	0	0.522646	0.0980421	0.0887004	0.407302	0.254598	0.377452	0.135595	0.478071
ENSSSCG00000000816	0.521238	0.576844	0.775479	0.413296	0.663338	0.669543	0.74041	0.567181	0.594362	0.606785	0.606853	0.566024
ENSSSCG00000000837	0.13752	0.292802	0.265893	0.0496456	0.080614	0.0597172	0.105998	0.25184	0.148858	0.176788	0.151088	0.121821
ENSSSCG00000000838	0.257786	0.406617	0.64896	0.272334	0.410339	0.345852	0.374789	0.540402	0.331156	0.255528	0.439797	0.510609
ENSSSCG00000000839	3.54141	4.30958	3.75989	2.44543	4.03654	3.55015	3.80985	5.70061	3.93539	3.44895	3.98444	3.13875
ENSSSCG00000000840	3.45603	4.63569	5.37427	3.33107	4.16909	4.17774	3.99625	4.65257	3.90799	4.29336	3.42956	4.2829
ENSSSCG00000000841	3.7134	4.36185	5.22425	4.46714	4.13108	4.19725	3.53221	3.64322	3.28818	5.13635	3.98352	4.19334
ENSSSCG00000000842	6.84693	10.1316	10.7106	8.77391	10.4986	8.32776	9.52733	11.0934	11.4184	8.18995	6.5402	8.07235
ENSSSCG00000000843	6.93627	7.10609	6.9529	4.57244	7.4637	6.15509	6.96449	8.4911	8.29962	4.87686	6.86647	7.40089
ENSSSCG00000000844	3.65253	4.72548	6.39816	5.93518	6.4047	4.45821	5.04486	4.56429	5.80573	4.99852	4.13899	5.2429
ENSSSCG00000000846	6.27537	6.11941	7.11906	5.30471	6.80183	5.65954	6.2117	6.75863	6.66145	6.037	5.63702	5.94707
ENSSSCG00000000847	2.87683	2.46109	3.68481	1.91115	2.66894	2.51403	2.96886	3.14837	2.68696	2.62002	2.5136	3.31083
ENSSSCG00000000848	2.433	4.78899	5.40085	1.70781	2.77144	3.77599	3.39267	4.8939	3.95244	2.63356	3.56743	3.46772
ENSSSCG00000000849	19.8424	22.8686	29.3608	11.439	18.7462	23.106	20.8396	27.0828	28.3334	13.016	21.4817	21.5015
ENSSSCG00000000853	3.35144	4.42477	3.56401	5.11117	6.03343	4.68296	4.63614	6.66071	5.19004	3.74391	4.20239	5.05593
ENSSSCG00000000854	0.00391	0	0	0	0.012455	0.011927	0.008416	0.013757	0.026691	0	0.03332	0.018358
ENSSSCG00000000856	0.0252984	0	0.023699	0.0550952	0.00907947	0	0	0	0	0.0265708	0	0
ENSSSCG00000000857	0.203205	0.625866	1.13985	0.199196	0.40032	0.52434	0.620035	0.949411	1.05716	0.313732	0.574239	0.715236
ENSSSCG00000000858	0	0	0	0	0.077829	0	0	0	0	0	0	0
ENSSSCG00000000859	0.0897239	0.154802	0.0836448	0.151027	0.197441	0.0938396	0.190722	0.393866	0.251461	0.123234	0.155497	0.116842
ENSSSCG00000000860	1.75492	1.52353	1.62817	1.60819	1.44993	1.2094	1.06343	1.28771	1.47471	1.1746	1.29976	1.44283
ENSSSCG00000000862	2.98495	4.40984	4.65272	4.01423	3.79284	3.34235	3.74284	4.5392	3.90849	3.43806	4.055	3.8858
ENSSSCG00000000863	0.828804	1.22781	0.937307	0.522186	1.14634	0.836946	0.496711	0.560004	0.920446	0.675526	0.423691	0.392485
ENSSSCG00000000864	15.0235	13.7735	15.128	17.1084	15.5572	11.2925	12.3592	10.7431	14.0245	7.40533	8.66151	11.3754
ENSSSCG00000000866	153.743	197.682	207.039	376.173	338.632	303.03	190.471	132.239	172.585	585.624	216.292	287.733
ENSSSCG00000000867	0.188664	0.215216	0.279707	0.075351	0.204746	0.097525	0.285976	0.295852	0.083248	0.045056	0.307969	0.208977
ENSSSCG00000000869	1.81724	1.94202	2.1355	1.56224	2.3312	1.84013	1.83938	2.0569	2.22332	2.33978	1.89532	2.30664
ENSSSCG00000000870	6.64859	7.62622	8.07114	6.06636	6.70811	7.4173	7.30812	8.1487	6.77894	4.76398	6.25023	7.52029
ENSSSCG00000000871	0	0	0.0115913	0	0	0	0	0	0	0.00996325	0	0
ENSSSCG00000000873	0	0	0	0.0271396	0.0124087	0	0	0	0	0	0	0
ENSSSCG00000000874	0.246308	0.511964	0.542457	0.0652791	0.232698	0.257131	0.286468	0.536245	0.338819	0.287915	0.112948	0.387608
ENSSSCG00000000875	0	0.00274774	0	0	0	0	0.00240798	0.00543997	0	0	0	0
ENSSSCG00000000877	3.29998	4.58746	4.51156	4.85884	5.42675	3.57648	3.72809	4.30655	4.212	4.70711	3.7725	4.52168
ENSSSCG00000000883	0	0	0	0	0.141104	0	0	0	0.05474	0.392402	0	0
ENSSSCG00000000884	1.85833	2.5592	2.06694	0.575619	1.30525	2.25361	1.28347	2.46943	1.4367	1.28923	1.69013	1.60984
ENSSSCG00000000886	339.177	380.31	335.908	471.74	326.826	380.755	298.309	299.109	330.352	536.404	308.586	350.217
ENSSSCG00000000890	2.81268	2.40837	3.78986	4.63411	5.38073	3.38345	1.98285	2.16861	5.09217	1.69304	1.99817	3.72254
ENSSSCG00000000891	16.2857	18.936	19.0334	16.2353	12.7255	17.2421	16.1223	19.2925	15.5956	17.8068	16.8742	16.7007
ENSSSCG00000000893	0.158523	0.106042	0.158768	0.044093	0	0.161329	0.108799	0	0.231575	0.067914	0.242246	0
ENSSSCG00000000894	0.070879	0.104578	0.085966	0.096647	0.064614	0.073497	0.172191	0.096794	0.05718	0.051523	0.093863	0.025087
ENSSSCG00000000895	1.59866	1.75537	2.4007	1.19914	1.60953	1.64948	2.05989	1.62796	2.04375	1.5255	2.04549	1.9538
ENSSSCG00000000896	3.4789	4.91067	5.60543	1.96255	3.74654	4.75615	3.9913	5.50852	6.89623	3.6023	4.19708	5.50519
ENSSSCG00000000900	3.1022	3.73237	3.67405	4.13887	3.44629	2.97522	3.2559	3.01131	3.43006	3.42344	2.69641	2.91463
ENSSSCG00000000901	0.369277	0.307774	0.371871	0.270788	0.20678	0.2458	0.32468	0.44154	0.428728	0.364524	0.427296	0.482117
ENSSSCG00000000902	0.876	1.66491	1.86745	1.58716	1.11892	1.21944	1.42639	1.45674	0.913155	1.6577	0.976747	1.29895
ENSSSCG00000000905	14.0816	15.2816	16.4046	19.3331	13.0567	15.4741	12.923	13.2716	14.2135	19.7548	14.2569	14.1396
ENSSSCG00000000906	0.224897	0.518773	0.546188	0.592898	0.381301	0.368604	0.388794	0.331824	0.40297	0.456455	0.319448	0.29272
ENSSSCG00000000907	0.408556	0.617712	0.968747	0.209501	0.547278	0.363497	0.379266	0.494897	0.369916	0.704207	0.37811	0.293868
ENSSSCG00000000908	5.01639	5.1012	5.80803	4.50165	5.5021	5.52557	5.9336	6.66378	6.1428	4.62665	5.07322	4.80754
ENSSSCG00000000910	0.633086	0.851284	1.13734	1.27111	0.389003	0.531994	0.321272	0.730853	0.225672	0.705382	0.358513	1.17443
ENSSSCG00000000915	121.556	235.905	373.869	90.8582	123.585	172.874	102.539	234.791	171.846	146.952	155.153	130.318
ENSSSCG00000000916	18.0208	33.2604	60.1861	9.0542	21.1641	33.0631	26.8091	49.2926	39.4856	25.4191	34.9953	24.437
ENSSSCG00000000917	4.21149	8.96906	6.42641	0.986758	2.2549	2.53648	0.569862	6.77246	1.87443	0.998434	2.82165	3.03566
ENSSSCG00000000920	1.16971	1.7947	1.52559	0.891027	1.16457	0.841098	1.12241	1.53566	0.999654	1.15866	0.954364	0.891094
ENSSSCG00000000924	0.491785	0.299582	0.83754	0.275461	0.53112	0.2517	0.290632	0.723372	0.387679	0.247467	0.265034	0.774441
ENSSSCG00000000925	3.57701	4.41458	5.21052	3.44758	4.4003	5.00429	4.23546	4.10109	3.84939	3.45592	3.31036	3.79302
ENSSSCG00000000926	0.754524	0.785259	1.57273	0.503986	0.662766	0.723243	0.78729	0.812599	0.796718	0.845834	0.720074	0.80187
ENSSSCG00000000927	1.41656	2.21878	1.84781	1.79775	1.71386	1.52993	1.18642	2.33138	2.23427	1.54827	1.42438	1.738
ENSSSCG00000000934	0.019289	0	0	0	0	0	0.015222	0.008994	0	0	0.007868	0
ENSSSCG00000000936	0.0122752	0.0641947	0	0	0	0.0141356	0	0.0102561	0	0	0.0236548	0
ENSSSCG00000000937	0.631442	1.29001	2.7057	0.573294	0.714423	0.982004	0.431493	0.750829	0.410372	1.63674	0.99363	0.547773
ENSSSCG00000000939	2.90264	4.1926	4.62296	2.24458	3.04858	3.50015	2.20137	2.98126	2.74597	4.89677	3.41053	2.80308
ENSSSCG00000000940	0.177581	0.283478	0.413291	0.0771931	0.124881	0.1933	0.190273	0.120403	0.170661	0.435781	0.208738	0.145377
ENSSSCG00000000941	0.230327	0.358504	0.530319	0.387283	0.259224	0.302798	0.184316	0.284925	0.173832	0.415194	0.326202	0.194802
ENSSSCG00000000948	0.098946	0.199566	0.18686	0.139902	0.164203	0.164245	0.226408	0.202273	0.456139	0.682947	0.272512	0.142401
ENSSSCG00000000950	0.0510734	0.055073	0.100606	0.035445	0.08626	0.053763	0.104034	0.135611	0.162575	0.056144	0.045805	0.075268
ENSSSCG00000000951	1.37116	2.23184	2.89434	0.466399	1.90116	1.74629	2.19382	2.24713	2.34898	2.4519	2.00691	1.4833
ENSSSCG00000000952	4.50643	5.81137	7.08708	5.65124	5.68293	4.81015	5.26771	5.73167	6.24985	6.73724	5.79938	5.82926
ENSSSCG00000000955	2.43904	3.05755	3.68838	3.36299	4.14568	3.23362	3.31502	3.72436	3.38838	3.22533	2.82734	3.4119
ENSSSCG00000000958	8.05903	9.45071	8.66967	7.03441	12.8631	8.70057	10.7802	10.3963	8.78504	7.81071	6.84433	9.0144
ENSSSCG00000000960	0	0	0	0.036562	0	0	0	0	0.039494	0.039421	0	0
ENSSSCG00000000963	0	0	0	0	0	0	0.134766	0	0	0	0	0.300448
ENSSSCG00000000964	7.15457	9.02717	11.3935	7.7055	7.53008	6.83578	6.67695	8.66137	8.64808	11.6992	7.98755	7.11646
ENSSSCG00000000965	2.95539	3.57233	4.12827	4.33186	4.77878	4.68074	3.73384	3.81604	3.45065	3.81383	3.77217	3.4406
ENSSSCG00000000967	0.0663444	0	0	0	0	0	0	0	0	0.137944	0	0.174919
ENSSSCG00000000968	9.85321	10.3298	12.1344	8.58717	10.8829	9.21624	9.43296	9.89271	9.61416	9.26438	8.65806	9.93331
ENSSSCG00000000970	20.5383	21.8974	27.7118	23.2666	25.0664	22.4814	25.8661	23.2239	24.4041	27.4133	21.7157	21.3202
ENSSSCG00000000971	2.29998	3.2365	4.28526	3.1739	2.53987	2.31546	2.2566	2.75329	2.91079	5.03718	3.41421	3.37145
ENSSSCG00000000972	3.78526	4.1967	4.66153	3.86961	4.61306	3.92428	3.69971	3.63734	3.69133	5.0719	3.79413	4.27774
ENSSSCG00000000973	13.3268	13.6038	12.2401	9.99694	13.3733	12.0816	11.9611	10.4805	13.4667	10.9146	11.8335	13.7138
ENSSSCG00000000974	10.5039	10.8199	11.3314	10.6291	13.9632	14.1641	11.3266	10.7578	11.3252	12.7478	10.4987	10.3858
ENSSSCG00000000975	0.847136	0.644546	0.886189	1.50208	0.781109	0.851961	0.559895	0.642976	0.340718	0.581108	0.831632	0.63955
ENSSSCG00000000978	0.36785	0.655041	0	0.20899	0	0	0.808762	1.12504	0.222838	0	0	0.140269
ENSSSCG00000000980	1.62204	2.42169	3.01257	1.77204	1.99974	1.98535	1.44568	2.21536	2.27735	2.75188	1.71747	1.9691
ENSSSCG00000000981	2.41047	2.9806	3.55226	1.96264	2.53231	3.19638	2.45305	2.55203	3.55291	3.1707	2.50706	1.85524
ENSSSCG00000000983	0	0	0	0.0097629	0	0	0.0216451	0	0	0	0	0
ENSSSCG00000000985	10.399	12.5164	14.3191	11.3306	8.63985	11.1859	10.6139	12.4798	12.2827	13.2477	8.15902	10.9157
ENSSSCG00000000991	0	0	0	0	0	0	0.006413	0	0	0.06068	0.043523	0
ENSSSCG00000000994	2.1673	2.41358	2.21963	2.29707	1.94829	2.77606	2.2602	2.63445	2.67062	2.858	2.03111	2.06329
ENSSSCG00000000997	1.38373	1.53087	1.24429	2.20171	1.53474	2.40383	2.33643	2.12084	1.89155	2.58975	1.3796	2.70148
ENSSSCG00000000998	0.965935	1.43147	1.52018	0.898166	1.20301	1.1557	1.06863	1.49515	1.4544	1.42961	0.975236	1.05733
ENSSSCG00000000999	3.60666	4.12364	3.25702	4.85217	4.81794	4.06672	4.0606	4.57669	3.57509	3.10447	3.20237	4.17441
ENSSSCG00000001000	8.12093	9.04564	7.78002	9.54818	7.01702	6.76085	6.15291	6.62168	7.4092	13.3259	7.86697	8.94373
ENSSSCG00000001001	0.088946	0.053173	0.094056	0.043958	0	0.061473	0.073144	0.047895	0.032993	0.130994	0.0563	0.064778
ENSSSCG00000001002	7.8191	7.63642	15.9367	6.60817	6.93354	7.32591	6.70218	8.2737	8.26069	8.52287	5.86142	7.63603
ENSSSCG00000001004	3.82072	5.36138	4.1121	4.36939	4.56465	4.63038	4.62055	4.58414	4.55079	4.38311	3.025	4.38838
ENSSSCG00000001008	6.64907	8.79118	9.13229	4.76227	7.09151	7.56396	7.99151	6.98335	7.62528	11.5281	6.71758	6.6754
ENSSSCG00000001009	1.59682	1.98948	2.72845	1.39652	1.79285	1.86999	1.5294	2.10273	1.94872	2.39489	1.35936	1.90153
ENSSSCG00000001010	13.0488	14.5621	18.696	15.1919	18.2631	16.5164	15.1604	15.9854	15.7231	16.1736	12.1582	17.238
ENSSSCG00000001011	3.64217	5.85259	5.54285	4.35082	4.04527	4.44272	3.64496	4.45192	4.08884	3.61656	3.737	4.44873
ENSSSCG00000001021	2.46376	3.59711	2.97509	2.2833	5.50934	4.77248	6.76935	5.17964	5.85635	3.27264	2.0614	2.86883
ENSSSCG00000001022	8.31334	8.33147	11.9148	6.34816	11.266	11.5095	6.91633	10.3803	9.04279	9.37761	8.07762	6.01955
ENSSSCG00000001024	1.03122	1.35848	1.35004	1.59757	1.50337	1.64468	0.977183	1.52721	1.47876	1.52595	1.05149	1.43165
ENSSSCG00000001025	0.176381	0.321849	0.813115	0.349455	0.368567	0.133862	0.220704	0.822852	0.454602	0.484699	0.256452	0.354024
ENSSSCG00000001027	0.933321	1.40749	2.0685	1.0941	0.84928	1.17547	0.747233	1.33219	1.05503	1.41279	1.35697	1.36684
ENSSSCG00000001033	0.6098	0.709304	1.24096	0.683974	0.728115	0.924159	0.65822	0.855914	0.746681	1.01299	0.935239	0.771535
ENSSSCG00000001036	0	0.0623137	0	0.0212635	0	0.00806311	0.0559188	0.0370187	0	0	0.029844	0
ENSSSCG00000001038	7.28005	9.2811	10.4639	7.80005	7.23419	7.89519	7.44138	8.62795	9.20022	8.09283	9.90797	9.75798
ENSSSCG00000001041	7.65622	7.97491	9.96798	8.67074	8.19122	8.17705	8.30265	9.95091	9.2594	9.26073	9.02801	9.94079
ENSSSCG00000001042	0.0161594	0.171705	0.203242	0.0638584	0.045852	0	0.0412418	0.0783849	0.0503551	0.0899372	0.0334947	0.028245
ENSSSCG00000001045	0.0185853	0.0492453	0.0877513	0.0524127	0.0288298	0.0680053	0.0206024	0.0763509	0.0697494	0.0284947	0.0225727	0.085783
ENSSSCG00000001049	1.42776	1.23128	1.40167	1.11596	1.56915	1.11598	1.21926	0.963128	0.87889	1.04726	0.922876	1.34471
ENSSSCG00000001052	0.607444	0.880972	1.16922	0.658272	0.552878	0.879487	0.637586	1.03175	0.657142	1.11431	0.532153	0.491252
ENSSSCG00000001053	4.69749	3.89001	5.12065	7.78532	4.07828	4.59923	4.99856	6.16516	4.52107	5.75115	4.67229	7.12308
ENSSSCG00000001056	12.7969	11.7942	12.5126	15.3405	14.3017	12.0796	12.5542	11.4609	13.0563	9.4567	10.2674	14.6148
ENSSSCG00000001057	1.07593	1.1337	1.98239	1.11444	1.18996	1.84591	1.07042	1.83663	2.07388	1.83442	1.29216	0.98136
ENSSSCG00000001061	3.1137	3.23027	3.99583	2.41667	2.81835	2.76215	3.24749	3.73665	3.44689	2.80193	3.14247	2.62699
ENSSSCG00000001062	13.4615	12.7349	13.5561	8.82398	17.5134	14.4375	11.7817	12.6336	11.8727	15.3262	11.772	13.9381
ENSSSCG00000001063	5.13075	9.48976	7.24158	13.4245	11.6141	6.97675	5.15155	6.34597	4.90228	7.48457	4.78728	2.5211
ENSSSCG00000001064	17.7306	18.9493	17.3773	24.2101	16.0608	17.6083	13.3282	15.0568	17.9414	16.57	19.2018	15.4194
ENSSSCG00000001065	5.64651	5.14767	5.25215	4.30922	6.19093	4.06713	3.73394	3.54773	3.84354	3.80071	2.74122	4.27466
ENSSSCG00000001067	0	0	0	0	0	0	0	0.123429	0	0	0	0
ENSSSCG00000001068	114.492	108.932	98.8227	143.099	169.283	128.615	115.85	99.6199	110.28	127.306	87.2012	132.973
ENSSSCG00000001070	7.8743	10.0397	10.5336	11.8208	12.0344	12.7669	10.8613	10.8496	10.9314	9.27378	9.86745	10.4735
ENSSSCG00000001072	1.21107	0.97734	1.74734	2.3011	1.24755	0.886248	1.75815	1.42899	1.54153	1.15902	1.33462	0.835845
ENSSSCG00000001073	1.59764	2.75046	2.19799	2.14975	2.30146	2.04046	1.47658	1.36351	1.67748	2.9166	2.31845	1.82452
ENSSSCG00000001074	2.21297	2.36114	2.42863	1.70302	2.07017	2.19821	1.88964	2.29565	2.4757	1.54648	2.0417	2.82273
ENSSSCG00000001075	38.3689	37.9217	44.1841	43.7082	46.6198	35.5301	35.8841	30.4377	34.1183	30.6495	30.7237	40.5191
ENSSSCG00000001076	7.48213	8.86631	8.51788	7.16918	6.92711	3.91901	5.3246	5.42501	4.36974	8.13006	9.43089	9.35881
ENSSSCG00000001078	0.443023	0.476908	0.892439	0.226709	0.961896	0.76606	0.480164	0.686556	0.528196	1.15193	0.890781	0.614027
ENSSSCG00000001080	2.78235	5.35836	4.36456	3.56189	5.28429	5.3756	4.28963	3.83167	5.01797	1.97587	5.14493	4.01787
ENSSSCG00000001083	0	0	0	0	0	0	0	0	0	0.052079	0	0.112491
ENSSSCG00000001085	0	0	0	0	0	0.0703869	0	0	0	0	0	0
ENSSSCG00000001087	6.0736	7.86201	5.47858	4.99019	7.25991	6.01135	7.04227	6.55902	7.42561	5.87911	5.5964	5.69922
ENSSSCG00000001088	0.442172	0.450921	0	0.371769	0	0.468957	0.473948	0.185481	0.654811	0	0.672957	0.393004
ENSSSCG00000001089	0.139519	0.124538	0.285025	0.113535	0.0418733	0.155402	0.108807	0.225658	0.23269	0.214435	0.0791132	0.148868
ENSSSCG00000001090	3.52394	4.73003	1.60897	7.47116	4.15157	3.86766	6.4842	5.24713	3.39849	2.95172	5.79518	3.27035
ENSSSCG00000001091	0.0221353	0.0272976	0.0239527	0	0.018705	0.0213005	0.0319478	0.0168945	0.0517198	0.0263448	0.0399072	0
ENSSSCG00000001092	15.9277	14.8715	11.0817	9.86818	12.9654	15.6322	12.2148	12.86	18.1378	10.45	12.2291	13.8646
ENSSSCG00000001095	3.68836	3.56845	4.89668	3.64434	3.47114	3.59273	2.57595	3.76645	3.5026	4.01973	3.03201	3.36112
ENSSSCG00000001097	2.90169	2.61736	4.25476	1.89127	5.13972	1.9632	2.82416	2.5867	2.02838	4.22531	3.22212	3.77838
ENSSSCG00000001098	0	0	0	0	0	0	0	0	0	0.027518	0.083377	0
ENSSSCG00000001099	0.0685468	0.187342	0.207075	0.053099	0.0599493	0.0857954	0.0878764	0.18988	0.059825	0.149386	0.0749534	0.138012
ENSSSCG00000001100	0.518203	0.553602	0.417853	0.253811	0.393218	0.214203	0.208994	0.223463	0.258287	0.207851	0.12648	0.207717
ENSSSCG00000001107	0.0166398	0.00259293	0	0	0	0	0.00438677	0	0	0.0153455	0	0
ENSSSCG00000001131	0.023073	0.078664	0.079115	0	0.033881	0.067776	0.06268	0.04087	0.104157	0.07039	0.07952	0.06099
ENSSSCG00000001137	13.6186	16.9577	20.1372	32.9381	12.0507	13.5149	14.0122	13.5338	19.8456	16.5997	19.3299	22.4493
ENSSSCG00000001156	2.20916	2.21313	3.27063	1.94433	2.14085	2.86838	2.54438	2.71664	2.04479	3.03083	2.28073	2.37593
ENSSSCG00000001164	1.56261	2.46523	3.25197	2.30006	1.37382	1.78205	1.76448	1.86915	1.22332	1.62841	1.91782	1.90762
ENSSSCG00000001201	1.36864	2.00918	2.98751	2.16349	1.74801	2.07308	1.76289	2.11501	1.69349	2.3135	1.70068	2.13418
ENSSSCG00000001202	0.556356	0.807489	1.16542	0.493785	0.938776	0.477951	0.734157	0.762747	0.634655	1.03885	0.662996	0.947415
ENSSSCG00000001203	0	0.158693	0.044322	0.132788	0.050426	0.060152	0.219495	0.039974	0.022436	0.138956	0	0.146414
ENSSSCG00000001204	0.173916	0.311826	0.527974	0.160942	0.223409	0.301182	0.26647	0.35413	0.265976	0.12749	0.331165	0.138388
ENSSSCG00000001205	0.437113	0.71325	0.71248	0.353556	0.715686	0.472011	0.981486	0.704202	0.444462	0.023083	0.510709	0.616672
ENSSSCG00000001206	1.09068	1.5329	1.45371	1.14604	1.35871	1.61921	2.07873	1.36485	0.794527	1.48858	1.3314	1.95642
ENSSSCG00000001207	1.51384	2.27849	1.84285	1.82425	1.72366	1.58698	1.59158	1.27939	1.67182	1.43185	1.44471	1.46665
ENSSSCG00000001209	0.469114	0.596838	0.803301	0.470057	0.549282	0.641221	0.461415	0.502564	0.470407	0.488908	0.591796	0.678676
ENSSSCG00000001216	0.059133	0.140708	0.120044	0.054711	0.063633	0.06097	0.011003	0.027272	0.033957	0.032077	0.084803	0.018852
ENSSSCG00000001229	24.4435	47.3388	46.2914	29.6942	23.0142	21.6933	12.5549	35.5557	24.3057	25.0654	16.6616	14.276
ENSSSCG00000001232	0	0.036077	0	0	0	0.032632	0	0	0	0	0	0
ENSSSCG00000001233	3.01063	4.11991	4.00717	3.06793	4.6256	3.62647	3.97147	4.78785	3.64388	2.82376	3.10795	3.7847
ENSSSCG00000001234	0.029017	0	0	0	0	0	0	0	0	0	0	0
ENSSSCG00000001242	2.99997	4.11327	6.68623	2.94309	4.16614	4.1183	3.20595	4.52165	3.83783	5.30818	3.44325	3.11458
ENSSSCG00000001245	3.41154	2.74303	3.57665	2.96142	3.16145	3.44547	2.14891	2.84586	4.01272	2.86584	4.58572	3.05057
ENSSSCG00000001247	0.300787	0.39475	1.62772	1.20401	0.674435	0.349142	1.19235	0.200952	1.24654	0.267419	0.27962	0.691771
ENSSSCG00000001248	0.129769	0.199855	0.412133	0.178815	0.144501	0.021018	0.366476	0.053253	0.181394	0.135591	0.019148	0.170853
ENSSSCG00000001252	5.64699	8.55592	9.85135	1.99909	4.89044	4.05892	3.9617	9.89612	5.81256	10.8442	4.75085	6.65058
ENSSSCG00000001253	0	0.058579	0	0	0.094437	0	0.050153	0	0	0.08627	0	0
ENSSSCG00000001341	26.9194	45.9609	33.0917	18.7944	21.0551	18.5075	18.3886	25.7015	21.6456	41.6709	19.684	16.2355
ENSSSCG00000001342	2.60207	2.91761	2.76402	3.00229	3.21459	2.76295	2.71644	2.39304	2.25207	2.84026	2.63797	2.59413
ENSSSCG00000001346	17.8906	20.1257	17.6827	18.0627	21.5767	17.1263	18.1078	20.0777	20.5263	15.312	19.087	19.19
ENSSSCG00000001347	4.75718	4.53889	4.2295	1.57999	2.68748	2.93084	3.6482	4.04057	3.92063	3.40838	2.56184	2.89116
ENSSSCG00000001362	2.68773	3.16286	3.59942	2.25191	3.29513	2.74588	3.65366	4.35732	3.75894	2.86294	3.44606	2.52277
ENSSSCG00000001372	1.37448	2.11326	2.19426	1.2405	1.8032	1.40866	1.8184	2.39892	2.16185	1.82618	1.56518	1.56401
ENSSSCG00000001376	2.81742	4.94979	3.88375	3.47109	4.35922	3.56051	2.95214	4.03882	2.89874	3.37853	3.85584	5.03422
ENSSSCG00000001379	67.6096	62.3364	77.9542	27.9552	59.4736	53.491	66.4938	83.0132	69.3716	52.7128	50.8677	44.9669
ENSSSCG00000001382	3.28725	2.70077	3.93381	2.58836	2.92191	3.74192	4.84111	6.58514	5.00239	2.65824	2.14385	3.78626
ENSSSCG00000001384	6.79521	6.71211	7.5953	6.50892	5.44374	4.46297	6.03679	6.03601	5.42246	6.35299	5.11313	4.38689
ENSSSCG00000001391	0.630279	1.61507	1.40542	0.874813	0.974304	0.724048	0.758304	0.759335	0.625194	1.41819	0.962957	0.600865
ENSSSCG00000001392	0.437875	0.313696	0.4355	0.15174	0.212148	0.105205	0.417323	0.513251	0.50438	0.171564	0.320566	0.145326
ENSSSCG00000001394	1.89639	3.44994	2.98988	0.870376	1.19871	2.01865	1.70455	3.49878	2.14594	3.33383	1.64648	2.1942
ENSSSCG00000001395	0.242856	0.758098	0.973558	0.746969	0.449226	0	0.228276	0.524441	0.690717	0.491386	0.34128	0
ENSSSCG00000001396	2.02075	2.84627	5.29145	1.78408	1.41777	3.18568	2.75777	2.55373	2.22828	6.1806	3.64905	2.31607
ENSSSCG00000001398	2.22078	2.55191	2.60264	2.17313	1.324	1.46821	1.43261	2.15877	1.93531	2.85573	1.58825	1.57518
ENSSSCG00000001400	43.1077	45.2272	75.6447	35.0615	40.945	46.8877	48.0126	46.8208	52.2659	59.8983	43.6806	44.0816
ENSSSCG00000001401	1.02774	0.793094	1.23619	1.36625	1.15197	0.90279	0.905566	1.20116	1.28599	0.650805	1.23954	1.03723
ENSSSCG00000001402	14.1288	15.3899	15.2948	18.9491	20.4237	20.8658	18.3724	14.7169	11.3756	13.8863	14.9476	15.5359
ENSSSCG00000001403	0	0.048911	0.040309	0.082626	0	0	0	0	0	0	0	0.048709
ENSSSCG00000001407	0	0	0	0	0	0	0	0	0	0	0	0.0525545
ENSSSCG00000001409	19.6485	21.2407	23.4398	18.0903	19.7601	18.6483	20.1531	23.7403	21.845	22.0068	18.7195	20.2058
ENSSSCG00000001410	19.9475	21.7276	17.8316	23.2781	18.6225	20.365	20.586	18.1731	18.4828	23.6473	19.0173	20.2629
ENSSSCG00000001411	0.283301	0.356101	1.2247	0.462556	0.390266	0.507974	0.298954	0.344762	0.397305	0.773621	0.331357	0.474035
ENSSSCG00000001413	9.4946	11.2994	13.2538	12.4616	11.1898	9.78188	9.45965	11.1126	10.2568	12.9764	9.81206	10.6476
ENSSSCG00000001414	16.0731	15.8394	17.8461	15.064	15.0227	16.3446	13.7155	13.2054	14.7459	16.5821	15.4522	14.6377
ENSSSCG00000001416	0.394811	0.312215	1.1527	0.323309	0.367548	0.497459	0.456925	0.308109	0.733518	0.961279	0.37534	0.433502
ENSSSCG00000001418	1.22992	1.71595	1.27532	0.848564	1.26544	1.34544	1.1746	1.6688	2.04659	1.65044	1.32173	1.23972
ENSSSCG00000001419	0	0	0.0610268	0	0	0	0.0516022	0.012402	0	0.0504972	0.0109968	0.0187115
ENSSSCG00000001420	3.11297	3.40184	4.59713	2.29135	3.21837	2.81311	3.33338	3.30579	3.2064	3.28186	2.87802	3.00095
ENSSSCG00000001421	1.01113	1.34062	1.56451	0.842711	1.55712	1.51241	2.01148	0.653059	1.24114	1.64036	1.38614	1.03882
ENSSSCG00000001422	0.675696	3.05167	2.72036	0.286477	1.01589	0.461142	0.307204	1.17928	1.0737	0.585086	1.04975	0.514002
ENSSSCG00000001423	4.31232	5.04121	6.96324	5.03028	5.18773	6.96749	5.25637	6.43606	5.51945	7.931	5.83072	5.58486
ENSSSCG00000001424	3.84348	4.65511	4.83675	4.20467	4.9195	4.46615	4.0183	4.53862	4.60315	5.67917	4.37002	4.83402
ENSSSCG00000001425	1.66871	2.09905	2.03386	1.91944	2.48535	2.19493	1.79468	2.26841	1.81417	2.97994	1.44935	1.91376
ENSSSCG00000001426	2.15728	1.62985	2.8991	2.37208	2.07101	2.29382	1.62262	2.25317	1.96047	2.87983	1.74248	1.92768
ENSSSCG00000001427	0.648474	6.77202	4.78757	1.3948	1.87468	1.20161	1.13328	3.82299	1.84696	2.39798	0.997252	1.52541
ENSSSCG00000001428	0.065727	0.025925	0.000873	0.001046	0.022349	0.002388	0	0	0	0	0	0.00727
ENSSSCG00000001430	4.12453	5.35968	8.13102	3.5928	4.82919	4.95128	4.60392	6.3042	4.66246	5.82743	5.04854	4.34046
ENSSSCG00000001431	0.473578	1.15585	1.48125	1.07359	0.970752	1.56427	0.734817	0.855299	0.837693	0.586882	1.01475	1.07719
ENSSSCG00000001433	10.0331	11.6823	9.82592	12.7311	11.3783	8.73758	10.5965	11.3134	11.5478	7.46394	9.56634	12.9864
ENSSSCG00000001434	0.505074	0.386005	1.29209	0.479887	0.587734	0.633635	0.351982	1.07233	0.458397	0.959655	0.698836	1.37873
ENSSSCG00000001435	9.90339	10.6016	14.5028	7.4467	13.8625	10.1331	12.381	9.50642	10.3254	10.1102	12.411	8.49684
ENSSSCG00000001436	38.1113	36.57	37.9458	23.812	38.4642	34.6921	34.8416	30.826	38.0722	27.4264	32.9165	33.0465
ENSSSCG00000001437	0.0720622	0.0339785	0.160358	0	0.0777067	0.0620115	0.114582	0.102467	0.0265258	0.0375273	0	0.0277187
ENSSSCG00000001438	6.42296	7.17887	9.42986	7.03796	7.03874	6.45342	7.24882	5.89631	6.5003	8.1549	6.05442	7.03702
ENSSSCG00000001439	0.532324	1.27633	1.62981	0.318998	0.587605	0.505331	0.61953	0.909703	0.721893	1.63252	0.547354	0.652566
ENSSSCG00000001440	3.9201	4.51413	6.24253	4.26878	3.78523	5.34034	5.37058	5.9815	4.61319	6.8278	5.09235	4.62637
ENSSSCG00000001453	10.6548	20.1137	26.7935	7.2918	10.6725	8.43254	11.0939	17.6921	12.3941	19.7421	13.2661	12.6126
ENSSSCG00000001455	17.9577	28.6298	30.8784	7.77851	24.988	16.2512	9.92442	17.713	9.22265	36.0681	12.857	20.8429
ENSSSCG00000001456	13.5108	25.0664	41.9214	10.7089	16.7528	11.7906	13.9194	34.0617	12.3491	36.7442	15.9556	14.123
ENSSSCG00000001457	3.88079	8.09138	9.55831	3.72254	5.95409	3.26738	3.56601	8.06598	4.92608	11.2584	4.81955	4.51055
ENSSSCG00000001458	0.144775	0.328648	0.862085	0.255599	0.0827947	0.521467	0.461368	1.34626	0.423932	0.405641	0.624183	0.214391
ENSSSCG00000001459	0.131629	0.312725	0.462544	0.0564053	0.0519633	0.180847	0.171418	0.304553	0.223078	0.271975	0.274552	0.202348
ENSSSCG00000001463	2.25118	2.97433	6.6132	1.21402	2.49217	1.43675	1.72713	2.51318	2.49097	4.45238	1.74668	1.84496
ENSSSCG00000001469	1.44594	2.4557	3.39526	1.06937	1.51218	1.46463	1.3417	2.36802	2.10572	2.99255	1.4719	1.74637
ENSSSCG00000001470	3.63652	6.12343	10.9995	3.88126	3.51452	3.50071	3.93471	6.63167	5.88674	7.8808	4.39845	4.66099
ENSSSCG00000001471	29.9893	35.27	40.5662	29.5918	24.6379	25.925	27.7369	34.4423	34.3939	34.164	27.0416	29.8697
ENSSSCG00000001472	0.777828	2.54844	2.51804	0.276282	1.01786	0.406227	0.803439	0.707133	1.00382	1.30367	1.45967	1.19842
ENSSSCG00000001473	0.632177	0.934603	0.294111	0.0764629	0.418265	0.440241	0.0237577	0.174659	0	0	0.0807918	0.13575
ENSSSCG00000001474	4.91296	5.78489	7.37981	5.15846	5.80859	6.0862	5.64891	4.84755	5.91027	4.36103	5.84492	5.36126
ENSSSCG00000001475	4.39046	5.08468	7.60345	2.78991	4.72943	4.70914	4.24621	7.99421	5.62365	5.95716	4.74678	5.20839
ENSSSCG00000001476	18.4396	14.3484	18.4685	15.4778	13.7308	14.5571	15.1159	14.8286	17.4655	26.8394	16.5162	16.5127
ENSSSCG00000001477	6.19963	6.56455	10.2789	5.22993	7.08173	5.54626	6.831	7.53909	6.84214	7.43573	7.15881	7.29873
ENSSSCG00000001478	2.3656	3.1293	4.59684	1.53011	1.03435	1.47512	1.5818	3.00361	1.8286	1.57584	2.07684	1.73427
ENSSSCG00000001479	0.105091	0.215549	0.175787	0.0760976	0.205945	0.172621	0.180931	0.166157	0.0177217	0.303277	0.18228	0.111622
ENSSSCG00000001483	0	0	0.007419	0	0	0	0	0	0	0	0	0
ENSSSCG00000001484	0.0143764	0	0	0	0	0	0	0.0138882	0	0.0481484	0	0
ENSSSCG00000001485	17.7458	19.2123	27.3992	15.0657	14.1868	13.507	14.5695	15.1188	12.8335	12.5322	15.9232	14.0186
ENSSSCG00000001486	0.200608	0.285905	0.479771	0.29627	0.154215	0.402311	0.348563	0.229679	0.181491	0.640285	0.301453	0.272183
ENSSSCG00000001487	114.638	96.9977	102.626	92.3554	119.906	104.882	121.104	126.334	134.202	87.664	97.3321	104.174
ENSSSCG00000001488	3.7058	3.93821	4.0862	2.31185	3.57364	3.07379	3.78807	3.40621	4.30363	2.51779	2.88087	3.32798
ENSSSCG00000001490	0.081375	0	0.049896	0.045528	0.043585	0	0	0.308973	0.120696	0.16474	0.092742	0.050764
ENSSSCG00000001493	0.724789	1.1657	1.21548	1.00425	1.29134	1.15825	1.42675	0.869553	0.92942	0.82111	1.32023	1.29278
ENSSSCG00000001497	1.0681	1.25012	1.3655	1.56365	1.50105	1.32248	1.17024	1.10034	1.14666	1.27466	0.980074	1.45878
ENSSSCG00000001498	0.160181	0.487064	0.37512	0.117381	0.247318	0.379487	0.110471	0.354666	0.0832889	0.0564819	0.335271	0.261096
ENSSSCG00000001499	17.4533	17.8112	19.4304	14.9706	15.2048	14.1628	17.9491	16.0357	16.798	13.4677	14.7725	18.0427
ENSSSCG00000001500	0.964559	1.78039	2.69069	0.335934	1.50103	1.49024	1.55632	2.38066	2.44198	1.32991	1.9489	1.55162
ENSSSCG00000001501	9.72337	12.071	15.4019	9.3213	11.4759	10.5778	10.2291	10.2036	11.3798	11.0105	10.0908	8.83976
ENSSSCG00000001502	215.672	213.048	313.576	212.239	243.172	257.588	206.659	222.248	221.089	246.455	228.836	233.782
ENSSSCG00000001503	0.666044	0.673691	0.958252	0.693978	0.87841	0.787235	0.524674	0.769959	0.805179	0.891694	0.829355	0.617105
ENSSSCG00000001504	3.12679	2.26891	2.12792	2.67589	1.86048	1.72252	1.08729	3.19726	2.62069	2.00523	2.35961	3.36317
ENSSSCG00000001505	21.9155	25.0235	24.9984	20.3654	21.4683	24.8773	21.1901	19.2059	27.2036	26.3741	22.6335	22.9721
ENSSSCG00000001506	11.091	12.7536	16.5337	10.6518	12.8478	13.2668	14.0217	14.1173	11.0837	14.7581	10.7832	11.2195
ENSSSCG00000001507	2.98133	5.66149	7.43971	4.21844	3.8214	3.25738	3.9034	6.79292	4.64869	6.04247	4.09035	3.77658
ENSSSCG00000001509	7.36557	8.07539	9.10983	5.82797	8.45508	7.83219	6.62655	6.89575	7.85168	7.59988	6.73861	7.27708
ENSSSCG00000001510	0.411482	0.622011	0.408619	0.120718	0.337173	0.452473	0.515716	0.764153	0.34985	0.364539	0.245306	0.388363
ENSSSCG00000001511	4.45999	5.72777	7.70219	4.56968	6.31796	3.87881	4.74982	5.74064	5.66975	6.79014	4.95874	4.85279
ENSSSCG00000001512	31.1204	32.3051	40.3902	31.1761	29.9573	31.5871	28.949	32.034	29.155	30.8374	33.0084	27.2463
ENSSSCG00000001513	0.41794	0.418615	0.813206	0.241195	0.395117	0.274189	0.391605	0.682765	0.481118	0.459457	0.402773	0.497043
ENSSSCG00000001516	1.90344	2.83543	2.45959	2.54334	3.33136	3.42099	2.11644	2.76667	3.09791	3.83766	2.85828	2.4929
ENSSSCG00000001517	2.13727	1.65233	3.12633	2.59304	1.97878	2.00621	1.43228	1.59052	2.342	3.31202	2.19378	1.67083
ENSSSCG00000001518	0.582163	0.930267	1.32098	0.623286	0.542385	0.642491	0.513806	1.05618	0.568126	0.713317	0.818835	0.578405
ENSSSCG00000001520	7.88213	9.37251	10.6204	8.50245	9.34922	7.2976	8.77418	8.77508	9.86085	10.1576	7.42639	8.23134
ENSSSCG00000001523	1.18657	0.63311	1.30952	0.392249	0.823971	1.26831	1.14258	1.42963	2.20826	0.475159	1.13946	0.411976
ENSSSCG00000001527	152.124	129.591	123.696	135.842	163.237	153.847	147.676	120.206	141.974	100.809	125.867	138.239
ENSSSCG00000001531	15.138	15.7571	20.1657	15.1241	15.4227	14.3844	14.0574	13.9667	16.5183	13.837	16.6837	14.4152
ENSSSCG00000001532	1.58659	1.24353	1.48569	2.0159	1.78671	1.84202	1.10692	1.7659	1.33796	1.69113	1.7808	1.79404
ENSSSCG00000001533	14.8325	19.1442	19.3094	11.2463	18.5616	16.1286	20.9094	20.532	20.283	12.1564	19.3358	18.2018
ENSSSCG00000001534	1.35019	1.7589	2.53817	1.10337	1.04185	1.69795	1.58976	1.94714	1.39967	2.20511	1.4757	1.81532
ENSSSCG00000001535	0	0.0457744	0.146702	0.0155094	0	0.0335044	0.0577765	0.0654897	0.0574647	0.0674786	0.0610479	0.0289286
ENSSSCG00000001536	0.391439	0.502732	0.711653	0.25583	0.637401	0.492538	0.287877	0.405995	0.488485	0.584491	0.437643	0.56479
ENSSSCG00000001537	7.34292	8.2255	13.0469	7.72435	8.84672	6.80227	7.34281	7.45558	8.76089	10.4387	7.55119	8.37458
ENSSSCG00000001538	0.98304	1.30396	1.69928	0.850698	0.604925	0.521781	0.75858	1.35509	0.755216	1.07633	0.744864	0.759841
ENSSSCG00000001539	4.4769	4.22555	4.81203	2.91278	4.68586	3.86272	5.18937	5.12296	4.65492	3.98536	3.71671	4.1651
ENSSSCG00000001543	80.2253	71.8678	105.557	76.5014	80.2653	86.2299	69.5329	85.8658	72.2657	88.6747	70.4918	75.0553
ENSSSCG00000001544	4.53786	3.16505	5.87266	3.83991	3.43344	2.22862	3.38359	4.03606	3.15168	4.44925	3.02087	3.73863
ENSSSCG00000001546	2.03016	2.39479	3.15277	2.29083	1.84064	1.58842	2.08017	2.55761	1.60811	2.63539	2.27208	2.04804
ENSSSCG00000001549	4.8116	5.29494	4.16125	22.9018	6.91314	27.7965	2.06379	2.17788	3.1908	7.16476	1.62392	6.5599
ENSSSCG00000001550	0	0.0178089	0.0235655	0.113292	0.0158626	0.417064	0	0.0199711	0.0201977	0.0460481	0.0101139	0.119157
ENSSSCG00000001551	0	0	0	0	0.07606	0	0	0	0	0	0	0
ENSSSCG00000001553	0	0	0.044568	0	0	0	0	0	0	0.06193	0.02396	0
ENSSSCG00000001554	4.74507	5.91222	7.354	5.59629	6.89603	5.53812	6.01362	5.94593	6.47948	5.84282	4.96793	6.22008
ENSSSCG00000001555	0.00631511	0.0167132	0	0.0310885	0	0.0469716	0	0.0202589	0.0190492	0	0.0256302	0.0088365
ENSSSCG00000001556	18.0925	18.5313	22.0083	13.8305	16.9082	15.9495	16.5388	20.567	19.3666	16.311	15.1041	15.6968
ENSSSCG00000001560	0	0	0.0126471	0	0	0	0	0	0.0500383	0	0	0
ENSSSCG00000001561	0.402966	1.40625	0.355406	0.0495318	0.155941	0.118153	0.136077	0.285143	0.191604	0.3225	0.0709712	0.216955
ENSSSCG00000001562	4.19563	5.18526	5.80899	3.87205	6.19193	5.30963	6.44941	5.81053	5.54156	7.07346	4.61908	6.01991
ENSSSCG00000001563	4.43311	5.88846	6.46086	4.81711	9.44104	7.93642	7.27376	5.28272	6.8217	4.99814	4.68656	5.80911
ENSSSCG00000001564	13.8556	16.1797	24.8306	13.7584	17.3033	16.6328	18.1349	22.8989	23.4301	22.8061	18.3621	20.4448
ENSSSCG00000001565	13.6279	29.0852	135.369	29.7917	133.603	41.5702	47.1648	54.4197	28.9678	68.9482	21.6713	27.5403
ENSSSCG00000001566	0	0.037785	0	0	0.011084	0	0	0	0	0	0	0
ENSSSCG00000001567	0.0160465	0.0350921	0.0430138	0.0161136	0	0.0520246	0.0148942	0.0234625	0.0654377	0.0626993	0.0358312	0
ENSSSCG00000001570	9.8572	20.8049	40.4192	3.54101	13.3467	17.8602	6.05726	18.339	13.9104	15.0701	12.6563	9.82616
ENSSSCG00000001571	22.694	27.2988	34.3847	33.216	29.1486	29.671	25.1121	26.8497	26.6089	26.3397	24.6632	23.3781
ENSSSCG00000001572	0.554017	1.51101	3.68753	0.366779	0.627195	0.972572	0.799592	1.34152	1.34313	1.92163	1.05792	0.849386
ENSSSCG00000001573	2.58944	3.48715	2.0608	1.9255	1.60451	2.39623	2.30278	2.36566	4.9479	2.36863	2.20587	6.72023
ENSSSCG00000001577	1.70846	2.38709	1.89845	2.03551	2.39228	1.68779	1.79273	2.08989	2.10941	1.45351	1.71998	1.85009
ENSSSCG00000001578	1.44763	1.79553	1.77056	1.28339	2.48372	1.81632	2.38188	2.14778	2.40113	2.13576	2.22769	2.16067
ENSSSCG00000001582	0.059085	0.142768	0.151238	0.055364	0.198521	0.14112	0.236637	0.205852	0.166839	0.171843	0.153379	0.142083
ENSSSCG00000001592	0	0	0	0	0	0.058377	0	0	0	0	0	0
ENSSSCG00000001594	0	0.0178489	0	0.0184386	0	0	0	0.0514103	0	0	0	0
ENSSSCG00000001595	4.01912	4.55598	7.46595	3.71341	5.03869	6.49882	5.52904	6.0195	5.7147	5.8091	4.64028	4.04111
ENSSSCG00000001596	6.51341	8.84222	3.87524	4.03503	4.76271	4.77333	3.84086	3.79696	3.30958	4.96466	2.80934	3.40155
ENSSSCG00000001597	0.019221	0	0	0	0.017101	0	0.046527	0	0	0.046157	0.022651	0.024558
ENSSSCG00000001611	1.61234	1.56802	1.70546	0.970589	1.3549	1.06255	1.53711	1.89524	1.54043	2.14588	1.23314	1.4276
ENSSSCG00000001612	0.124723	0.25118	0.821269	0.308601	0.304495	0.209174	0.388087	0.130765	0.66271	0.318939	0.156892	0.273027
ENSSSCG00000001616	0	0.086654	0.052313	0	0.013414	0.055001	0	0.085557	0	0.077271	0.042133	0.016076
ENSSSCG00000001619	1.01282	1.2402	1.36744	1.18923	1.10453	0.961433	0.827563	1.21338	0.769834	1.37746	0.855387	0.808069
ENSSSCG00000001620	0.0722044	0.185571	0.260579	0.109614	0.105321	0.217561	0.158377	0.226315	0.0937748	0.0942005	0.134947	0.177542
ENSSSCG00000001621	24.3617	24.4536	24.3307	18.1622	22.2732	19.9153	23.3386	23.1191	25.8803	22.09	22.3261	21.2522
ENSSSCG00000001624	1.45007	1.91643	1.96871	1.90908	1.4992	1.42561	1.68143	1.59252	1.0735	2.40493	1.62626	1.45544
ENSSSCG00000001625	0.11093	0	0.0662795	0.0316824	0	0.127599	0.0882216	0.1359	0.340074	0.61894	0.150555	0.299611
ENSSSCG00000001629	0.360498	0.335746	0.303175	0.213405	0.212433	0.249136	0.256317	0.196832	0.2067	0.210367	0.150085	0.286365
ENSSSCG00000001636	0.036106	0	0	0	0	0	0	0	0.057177	0	0.029584	0
ENSSSCG00000001637	0	0.059069	0.040083	0	0.139292	0.11824	0	0.061146	0.045902	0.041406	0.159116	0.160625
ENSSSCG00000001638	7.5313	10.2604	20.4352	17.1141	12.4298	9.07387	11.4354	13.1748	10.2276	11.2868	10.4816	10.2369
ENSSSCG00000001639	0.228346	0.352717	0.727422	0.131816	0.423193	0.289744	0.383197	0.431069	0.384954	0.440342	0.257123	0.276485
ENSSSCG00000001641	9.86549	12.7772	12.3958	14.7245	13.57	10.5323	10.8948	11.5487	12.4109	9.59715	10.1163	11.0861
ENSSSCG00000001646	2.98243	3.05677	3.65148	2.94953	2.81734	2.63008	3.31819	3.21939	3.17055	3.78892	2.84027	2.74104
ENSSSCG00000001651	1.92444	2.57453	2.92698	1.72426	2.49178	2.29225	2.20855	2.32627	2.89515	2.40044	1.91133	1.89176
ENSSSCG00000001653	1.2986	1.61492	2.41822	1.873	1.56367	1.88136	1.34839	1.45965	1.38591	2.34936	1.15313	1.30369
ENSSSCG00000001654	4.17702	4.5829	5.12056	4.03992	4.21099	4.60853	4.81699	5.50114	5.0882	5.71118	4.40186	4.66088
ENSSSCG00000001655	4.86831	4.87423	6.03388	4.12808	4.43526	3.57914	3.84946	4.05584	4.12347	5.48211	3.8947	4.1892
ENSSSCG00000001656	4.55422	6.60661	6.65747	6.11116	6.16563	5.38169	5.10716	5.69659	5.16989	5.96948	5.93249	5.11888
ENSSSCG00000001657	1.0169	1.5264	1.80548	0.746899	0.906903	0.846031	1.3419	1.24042	0.997138	1.74387	0.895244	0.927596
ENSSSCG00000001658	9.94671	11.0011	11.5197	10.5672	11.5298	12.5034	9.52689	8.20565	10.9567	12.5439	10.3286	10.8338
ENSSSCG00000001659	4.50994	4.42459	4.70951	4.24022	4.36162	3.7145	4.00503	3.46305	3.98754	4.79203	4.10011	3.87295
ENSSSCG00000001660	0.445559	0.529675	0.830216	0.180152	0.428313	0.557192	0.50719	0.80437	0.77407	0.629882	0.492305	0.453142
ENSSSCG00000001661	45.0504	33.7625	37.9281	40.7367	48.2657	42.4122	42.3896	51.3406	50.2247	31.6003	39.9993	38.4925
ENSSSCG00000001664	0.0210079	0.00736663	0	0.00776334	0.0103866	0.00863366	0	0	0	0.00837013	0	0
ENSSSCG00000001667	5.84696	5.72417	4.31729	4.0232	6.77673	4.97462	4.71045	3.93588	4.60484	4.48097	4.78279	5.99041
ENSSSCG00000001672	0	0	0.169652	0	0.0451664	0.138734	0.0157694	0	0	0	0	0
ENSSSCG00000001676	0	0	0	0.047299	0	0	0.07226	0.127618	0	0	0	0
ENSSSCG00000001679	6.63011	7.50087	7.58343	5.03907	6.55111	4.77563	4.8166	6.39217	5.5692	7.38229	5.33233	5.48489
ENSSSCG00000001680	2.23843	2.49	4.02057	1.83358	1.99429	1.68839	1.97142	2.27841	2.85768	3.33754	1.95037	1.99894
ENSSSCG00000001682	0.059472	0	0	0	0	0	0	0	0	0	0	0
ENSSSCG00000001683	24.3617	19.0255	27.6827	13.1438	15.2987	12.9336	11.7306	10.8844	11.577	25.7556	19.6596	16.5822
ENSSSCG00000001688	6.21622	6.66443	7.20659	5.70945	5.86402	5.8938	6.69175	6.20257	6.05482	5.93066	6.17806	5.80208
ENSSSCG00000001689	8.16955	8.9428	7.21658	9.06408	7.41304	6.27808	7.3719	6.14582	6.29768	9.40197	5.93141	8.8572
ENSSSCG00000001691	0.23283	0.609622	0.396623	0.412649	0.409657	0.261191	0.415797	0.337927	0.605633	0.498254	0.549445	0.588781
ENSSSCG00000001692	4.88584	5.07962	5.2879	5.77226	3.92597	4.7051	4.13257	3.7113	4.20881	6.17819	3.69014	4.28314
ENSSSCG00000001695	43.0501	47.2639	55.723	39.3464	25.4882	36.5384	40.9947	47.4465	40.1254	114.097	29.5596	34.6322
ENSSSCG00000001696	5.68591	5.30641	5.28936	4.69596	6.27949	6.03531	4.12274	3.81492	5.42213	4.78416	3.47501	5.31048
ENSSSCG00000001697	3.6156	3.79529	5.4635	3.37267	4.39681	3.35534	4.32286	4.1969	4.2575	5.7412	3.35037	4.46035
ENSSSCG00000001698	0.052432	0	0	0	0	0	0	0.05967	0.051653	0.028756	0.038697	0
ENSSSCG00000001700	5.54591	7.18511	7.74189	9.9911	6.04559	6.75133	5.82784	5.74137	5.27461	11.493	6.69811	5.94742
ENSSSCG00000001701	117.103	149.71	133.178	114.559	162.941	130.514	125.792	121.633	116.762	168.326	142.32	142.969
ENSSSCG00000001702	5.23794	4.47924	3.35985	3.18278	3.32082	6.06853	3.2783	3.83647	3.56308	3.8333	3.77835	3.19707
ENSSSCG00000001703	1.06893	1.35066	1.83903	1.01834	0.866665	0.99227	1.13261	1.66862	1.09062	1.85269	1.29101	1.20142
ENSSSCG00000001705	0	0.01111	0.039309	0	0.021047	0	0	0.05699	0.022115	0.086312	0	0.015695
ENSSSCG00000001706	1.93855	2.48022	2.29453	2.0162	2.36773	2.02902	1.91314	2.41572	2.26931	2.53356	2.33686	2.18807
ENSSSCG00000001708	4.91457	5.83254	5.52532	4.76802	5.02276	4.7505	4.90349	5.78467	5.24394	4.59217	4.34504	5.38443
ENSSSCG00000001709	4.47769	4.1991	6.19595	5.3237	6.27376	5.88426	5.11607	4.68113	4.41882	6.76883	5.40849	5.65998
ENSSSCG00000001710	0.0954481	0.227292	0.344165	0.08238	0.0891181	0.147642	0.138735	0.181338	0.15958	0.124879	0.122315	0.165111
ENSSSCG00000001715	0	0	0.022587	0	0	0.018789	0	0	0	0	0.043032	0
ENSSSCG00000001716	3.4057	4.28634	5.28571	5.84385	4.45177	5.48728	4.28607	5.16323	4.02113	10.674	5.04253	4.61946
ENSSSCG00000001718	0.575327	0.93558	0.891351	0.214817	1.03823	0.933099	1.14437	1.5096	1.2533	0.82064	0.9295	0.811502
ENSSSCG00000001720	1.21079	1.42295	1.29024	0.511221	0.901318	0.930817	1.5251	1.12813	1.14751	1.86274	1.08586	1.23042
ENSSSCG00000001723	1.36255	1.91122	2.29845	3.13181	2.35526	1.46117	1.85598	1.43449	2.09796	2.64189	2.14819	2.04155
ENSSSCG00000001724	0	0	0.0153401	0	0	0	0	0	0	0	0	0
ENSSSCG00000001725	10.5707	14.0964	18.511	14.2075	11.8647	17.903	12.1264	16.4038	13.2726	22.1267	13.5739	13.3255
ENSSSCG00000001727	4.85122	7.19619	8.25843	3.41009	5.2004	6.84364	6.07659	8.66443	5.35831	9.55335	6.78449	6.19009
ENSSSCG00000001729	0	0	0.0472347	0.00785378	0	0	0	0.0219618	0	0	0.0112798	0.0218169
ENSSSCG00000001731	2.35606	2.2473	2.44064	1.87865	2.0839	1.08542	1.60503	1.57291	1.33231	1.54068	1.03629	1.2296
ENSSSCG00000001732	16.7404	19.8303	12.8498	15.1506	13.6032	15.9692	11.1791	11.2261	15.9946	13.394	12.2738	13.1071
ENSSSCG00000001734	0.041895	0.270031	0.086056	0	0	0.094704	0	0	0	0.078647	0.114474	0
ENSSSCG00000001735	0	0	0	0	0	0	0	0	0	0.0308591	0	0
ENSSSCG00000001746	0	0	0	0	0.0122989	0.0279423	0	0.00579048	0	0	0	0
ENSSSCG00000001748	0	0	0	0	0	0	0	0	0	0	0.056868	0
ENSSSCG00000001750	0.0901531	0.182145	0.255488	0.15978	0.113827	0.174649	0.248929	0.25264	0.176744	0.110744	0.100088	0.161185
ENSSSCG00000001751	0.097845	0.077013	0.047388	0	0.061764	0.037559	0.030862	0.072506	0.056913	0	0.096457	0.1153
ENSSSCG00000001752	0.112877	0	0.0491432	0	0.0579476	0.0174423	0.0278092	0.0363963	0.0190078	0	0.0249769	0.0195766
ENSSSCG00000001755	0.198788	0.402196	0.161183	0.214651	0.263018	0.171209	0.147123	0.116789	0.153992	0.370022	0.188443	0.281672
ENSSSCG00000001756	7.44054	8.84144	8.26554	5.71358	7.55747	7.19519	8.55936	8.81895	8.30723	7.04476	7.05448	8.90241
ENSSSCG00000001757	7.46476	9.45308	11.1694	8.68214	7.73006	9.25278	8.42778	10.3421	10.1534	7.83476	9.8634	7.40865
ENSSSCG00000001760	0.333416	0.733927	0.989142	0.585974	0.571839	0.651093	0.669971	0.780124	0.866788	1.77815	0.695276	0.530364
ENSSSCG00000001762	4.30551	3.53884	4.4788	6.35059	3.46042	3.44981	3.94952	4.08058	5.00676	2.69924	4.06593	3.34059
ENSSSCG00000001764	0	0	0	0	0	0	0	0.031225	0.033873	0.023482	0	0
ENSSSCG00000001765	0.406765	0.463527	0.508817	0.151108	0.406683	0.39919	0.677555	0.90216	0.558983	0.660303	0.543382	0.392374
ENSSSCG00000001769	93.0072	95.084	107.355	86.2571	110.042	97.8244	92.8019	87.8553	90.6905	83.6274	94.698	99.338
ENSSSCG00000001770	4.10556	8.45856	8.8917	2.90606	4.2935	4.32535	5.78459	8.04565	5.86598	3.92276	4.59126	4.04697
ENSSSCG00000001771	0	0.068468	0.066154	0	0.030876	0.039935	0.092258	0	0.04974	0.121378	0.063065	0.044873
ENSSSCG00000001773	2.04666	2.89557	3.68119	0.936115	2.86891	2.86104	1.63061	3.11571	1.85789	2.68805	3.07799	2.71196
ENSSSCG00000001775	0	0	0.026591	0.00896	0	0	0	0.027667	0	0	0.009208	0
ENSSSCG00000001779	96.8656	89.3609	110.112	105.066	94.7976	101.553	91.7446	90.289	105.393	57.0561	90.7218	84.0787
ENSSSCG00000001780	5.66139	4.63085	4.79429	2.51391	5.0435	4.67812	3.39609	4.28613	3.30434	3.9569	6.68733	2.66767
ENSSSCG00000001782	0.044433	0.207003	0.531489	0.420333	0.251795	0.414976	0.244787	0.284919	0.41242	0.238169	0.082566	0.084684
ENSSSCG00000001786	0	0	0.062861	0	0.03526	0	0.060119	0.03417	0.061118	0.041574	0.172204	0.087863
ENSSSCG00000001787	0.447569	0.647501	0.999479	0.253487	0.338446	0.265739	0.44574	0.506191	0.511105	0.608334	0.608099	0.363417
ENSSSCG00000001788	0.424974	0.196879	0.607888	0.178003	0.129647	0.222096	0.286892	0.470401	0.319965	0.352513	0.166748	0.293099
ENSSSCG00000001792	4.32739	5.26865	4.71305	4.87423	6.46546	6.29176	5.57367	5.92449	5.06994	6.00299	5.2378	5.79945
ENSSSCG00000001793	0.723203	1.54474	1.41452	0.366299	0.831574	1.06842	0.980996	1.93477	1.12141	1.1663	0.699275	1.07861
ENSSSCG00000001795	0.0126292	0.0225591	0.0412354	0.0533856	0.0246281	0.0295752	0.0217891	0.0237464	0.031647	0.0262181	0.00602103	0.0163773
ENSSSCG00000001798	0	0	0	0	0	0	0	0	0	0.031603	0	0
ENSSSCG00000001800	15.5654	14.6494	21.6188	16.1984	21.6452	17.6724	14.9524	13.5849	17.9063	20.6484	14.6221	17.7704
ENSSSCG00000001801	117.573	108.197	112.395	131.169	178.309	116.551	115.242	102.086	117.84	99.9175	99.0569	122.163
ENSSSCG00000001804	22.7419	17.2465	12.5234	24.5119	42.756	45.4271	35.9996	19.6386	39.9904	32.1121	30.3405	33.3419
ENSSSCG00000001805	8.20857	6.95975	9.88556	5.54518	7.85378	8.1697	10.5154	7.92422	9.00599	7.11759	6.84052	7.59646
ENSSSCG00000001806	53.9304	48.0942	38.6661	43.5159	49.6129	48.1262	65.0169	58.1809	65.9217	43.0822	44.2007	47.4792
ENSSSCG00000001807	0	0	0	0.0188529	0.0582489	0	0	0.0317082	0.035401	0.0150098	0.0484531	0
ENSSSCG00000001808	0	0.0849985	0.17829	0.142831	0.114424	0.0661736	0.197781	0.0757124	0.0607728	0.0912388	0.107553	0.0346712
ENSSSCG00000001810	1.71343	2.33574	3.89728	4.34843	3.37661	3.12598	3.3437	3.33299	2.56842	2.35626	2.44239	2.66214
ENSSSCG00000001814	2.39376	4.06904	4.6566	2.16244	2.93501	3.63827	2.83407	4.60237	3.64511	3.86917	3.43257	2.97449
ENSSSCG00000001816	0.359748	0.291348	0.387296	0.316453	0.379064	0.363269	0.382308	0.381768	0.36719	0.378179	0.34453	0.38467
ENSSSCG00000001817	5.86795	5.97951	5.91664	5.54651	7.0878	6.17737	5.47677	6.27995	5.67656	6.17534	6.21316	6.28993
ENSSSCG00000001818	1.4792	2.40009	3.3276	1.02684	1.69357	1.73403	2.00963	2.70987	2.36201	2.87671	1.74663	1.59274
ENSSSCG00000001819	34.4765	32.719	36.297	34.3218	38.1118	34.3219	37.6452	38.5497	33.1452	29.3011	32.3481	33.5259
ENSSSCG00000001820	4.36567	4.53619	5.82364	4.22447	4.19671	5.02579	3.87912	3.93427	5.41162	4.98389	4.97169	4.1621
ENSSSCG00000001821	3.35849	3.56751	3.98591	2.5401	3.5218	3.73185	3.63135	3.75966	4.35279	3.94083	3.42473	3.11082
ENSSSCG00000001822	0.281034	0.733795	0.354582	0.835361	0.544672	0.610935	0.482043	0.884165	0.61182	1.06773	0.861024	0.548521
ENSSSCG00000001823	0.294494	0.0833479	0.0211327	0	0.102534	0.264346	0.257532	0.278748	0.248596	0.0304561	0.205007	0.124614
ENSSSCG00000001824	4.34811	6.43032	4.40838	6.73496	5.84893	6.22756	4.71576	4.70957	5.58872	6.09306	5.00285	6.22432
ENSSSCG00000001825	12.9075	13.0805	6.45378	9.29581	7.34178	13.9233	10.6646	14.0279	11.4803	7.78936	9.06462	12.5334
ENSSSCG00000001826	0	0	0.020727	0	0.021596	0	0.019453	0	0	0	0.005524	0
ENSSSCG00000001832	0	0	0.0732754	0	0	0	0	0	0.0150157	0	0.00771914	0
ENSSSCG00000001834	12.9111	17.0201	23.5334	14.3072	14.9183	19.8726	15.2912	21.5179	19.7632	22.8376	15.235	16.1846
ENSSSCG00000001835	0.271713	1.16528	0.88218	1.00304	0.762761	1.28783	0.938414	1.38387	1.58718	1.30985	0.61874	1.51407
ENSSSCG00000001836	0	0	0	0	0	0	0	0	0	0.00827205	0	0
ENSSSCG00000001837	0.465467	0.651498	0.558685	0.476087	0.595929	0.490531	0.278337	0.611093	0.376382	0.455932	0.358589	0.413385
ENSSSCG00000001838	15.654	17.6422	13.1545	16.6593	22.996	20.036	16.6846	16.4586	18.7987	14.372	17.4588	18.5789
ENSSSCG00000001840	2.3514	3.08023	4.24154	1.85352	2.72856	2.17745	2.20678	2.5636	2.69881	2.78292	2.55395	2.53994
ENSSSCG00000001841	0.377487	0.523253	2.17678	0.713222	0.667536	1.17875	0.596899	0.711235	0.783117	1.0641	1.58893	0.945379
ENSSSCG00000001844	12.2851	13.7538	15.7041	0.656093	19.3597	7.43572	10.8693	7.87417	4.30377	4.64667	13.6124	3.80249
ENSSSCG00000001846	0	0.0649207	0	0	0	0	0	0.0224595	0	0	0	0
ENSSSCG00000001847	0.40212	0.376344	1.25956	0.549582	0.188098	0.235062	0.405708	0.4567	0.761796	0.235945	0.41383	0.278747
ENSSSCG00000001848	0	0	0.096049	0	0	0.037349	0.034556	0.084805	0	0	0	0
ENSSSCG00000001849	0.557285	0.863252	2.27315	1.18038	0.49885	0.588716	0.488498	0.658589	1.09366	1.13766	0.576259	0.763254
ENSSSCG00000001850	2.39659	3.36684	4.84118	2.74899	3.02322	3.05425	2.62778	3.56052	2.88039	3.30145	3.31738	2.71766
ENSSSCG00000001852	115.445	136.977	119.662	164.4	111.316	145.096	95.538	87.8376	94.6987	252.381	130.181	144.308
ENSSSCG00000001858	13.9307	13.3471	12.0195	16.6678	15.6885	17.4307	11.9728	11.5326	13.2274	15.5778	11.9538	12.9554
ENSSSCG00000001862	39.5727	42.1458	34.791	58.8416	38.2007	41.4592	32.808	33.5583	37.5803	50.1847	38.9889	42.3987
ENSSSCG00000001863	7.1097	5.75731	6.752	9.30462	9.75885	6.65835	7.82436	5.33519	4.79875	7.31412	6.01252	7.95682
ENSSSCG00000001865	1.11004	1.28819	1.44335	1.50856	1.25093	1.01684	1.3346	1.07033	1.35577	1.22783	1.21869	1.45794
ENSSSCG00000001866	16.6125	18.6266	18.7651	15.1089	20.0294	19.2527	17.2916	20.1151	18.926	19.4533	15.8937	15.6802
ENSSSCG00000001867	0.306607	0.502363	1.08363	0.21066	0.283398	0.143893	0.2236	0.351773	0.393885	0.414907	0.340936	0.437734
ENSSSCG00000001868	43.4624	40.0074	43.1857	36.6928	41.8728	44.4983	39.2055	44.3361	47.2974	35.6121	41.6323	33.8471
ENSSSCG00000001869	1.33998	1.45598	1.79512	0.929882	1.35382	1.12659	1.53041	2.2874	1.71744	1.31081	1.67061	1.76095
ENSSSCG00000001871	6.43862	8.20335	10.1537	5.80411	6.73924	6.55901	7.38193	8.03271	7.34296	7.1726	6.36119	6.81873
ENSSSCG00000001872	8.77149	7.85438	9.99462	10.5087	18.9009	10.3862	8.74335	7.68823	7.76419	6.19359	10.5056	4.96622
ENSSSCG00000001873	0.945062	0.863395	1.69727	0.389989	0.934079	0.801243	0.695524	1.30166	0.914646	0.83933	0.835321	0.998999
ENSSSCG00000001875	1.80496	1.90018	2.78797	1.05621	1.51319	2.14997	1.45162	1.9037	2.08776	3.09761	1.77082	1.57872
ENSSSCG00000001877	2.43496	2.65658	2.77216	2.81389	2.45765	2.6279	2.30488	2.57708	2.71755	2.52973	2.63227	2.75973
ENSSSCG00000001878	1.63827	2.15281	2.62924	1.18081	1.94511	3.29156	2.2586	3.83687	2.43031	2.38288	1.52167	1.84765
ENSSSCG00000001879	0	0	0	0	0	0.066451	0	0	0	0	0	0
ENSSSCG00000001880	3.58929	3.37965	3.79173	3.64316	2.72323	2.82592	3.40463	3.40887	3.44232	3.2964	3.27672	3.42025
ENSSSCG00000001881	3.65841	5.05467	6.24549	5.55517	4.00474	4.82843	3.92107	6.0233	4.26258	8.892	4.88461	4.29568
ENSSSCG00000001882	3.90375	3.50298	5.02217	4.74203	2.90619	4.40984	2.73659	2.03526	4.68374	4.53293	2.54857	3.18396
ENSSSCG00000001884	10.2646	12.4365	13.137	13.8735	12.5536	13.6799	10.775	9.39409	11.7927	9.53995	12.1712	11.4514
ENSSSCG00000001885	1.1166	1.05192	1.28905	0.784771	0.883767	1.12285	1.08818	1.57478	0.71719	0.952331	0.918177	0.946149
ENSSSCG00000001887	0.419429	1.01939	1.15033	0.736089	0.846135	0.884085	1.25624	1.28655	0.940451	0.713607	0.80529	0.977571
ENSSSCG00000001888	0.166897	0.085132	0.234456	0.13367	0.357156	0.027249	0	0.153453	0.082431	0.093163	0.109311	0.049223
ENSSSCG00000001892	8.96242	9.46184	11.5581	6.17661	11.5118	12.6018	15.9188	18.5982	14.9372	9.03656	9.20578	9.67399
ENSSSCG00000001898	3.88527	4.29975	7.15101	3.69021	4.46941	4.94251	6.11285	7.00229	6.56694	5.6096	4.16881	4.18931
ENSSSCG00000001899	0	0.027446	0	0	0	0	0	0	0	0	0	0
ENSSSCG00000001900	4.45368	3.64478	5.21445	1.96596	3.82359	4.07891	6.31917	6.52499	7.33533	4.31259	4.52502	3.52156
ENSSSCG00000001903	2.76383	3.01645	3.93678	3.01201	3.04356	3.08963	3.18925	3.68966	3.10841	2.98349	3.01871	2.72623
ENSSSCG00000001904	4.44018	3.52978	5.23041	2.85651	3.51473	3.19589	3.54846	3.918	3.71392	5.74795	3.6675	3.09743
ENSSSCG00000001905	1.15046	0.961905	1.12644	0.760953	0.547508	0.788111	0.617019	0.731711	0.524011	0.946043	0.764097	0.807077
ENSSSCG00000001906	0.287652	0.57942	0.285933	0.245766	0.15857	0.389321	0.474854	0.764953	1.46162	0.672933	0.674145	0.349516
ENSSSCG00000001907	17.6449	20.0788	20.2046	21.3798	17.8963	18.498	18.9206	18.8895	16.035	18.4191	17.8305	18.7526
ENSSSCG00000001908	0	0	0	0	0	0.0435157	0.014183	0	0	0	0	0
ENSSSCG00000001909	0.039746	0.0728506	0.0463805	0.0149661	0	0.0740181	0	0	0.0329498	0.0359179	0.0433266	0.0327082
ENSSSCG00000001910	4.04256	6.88698	12.4058	3.52714	9.21287	7.40856	4.9092	8.74838	4.82659	9.11098	4.18019	5.04976
ENSSSCG00000001912	2.15874	4.16785	1.85365	1.2065	1.30161	1.22557	1.30418	1.89302	1.48436	2.07235	1.15852	1.46765
ENSSSCG00000001913	1.68451	1.80701	1.44218	1.21882	1.22211	1.00124	1.48661	1.28455	1.19775	1.77597	1.15196	1.09765
ENSSSCG00000001914	2.17418	2.29498	4.12079	0.938905	2.23259	2.27548	2.41612	4.45695	2.52618	2.6656	2.53244	3.22605
ENSSSCG00000001916	9.57411	7.36759	7.94083	5.3725	20.4376	16.8945	11.6843	11.9072	9.27644	13.189	13.976	12.9218
ENSSSCG00000001917	1.45512	2.33095	2.75108	1.05602	1.61557	1.42818	1.53222	2.13319	1.79729	1.9499	1.71578	1.53514
ENSSSCG00000001918	14.6206	15.0953	21.8256	15.4529	16.3685	16.28	13.7606	16.8321	16.9433	17.6154	17.3972	15.7675
ENSSSCG00000001921	5.28718	6.34433	8.62745	5.37811	6.42005	6.77719	8.12015	7.66036	7.97038	7.90148	5.51633	6.04696
ENSSSCG00000001924	3.32735	4.48381	6.88453	3.99045	4.52113	3.48772	3.43608	4.29126	3.67708	4.75739	3.52682	3.67161
ENSSSCG00000001925	2.82063	3.55641	5.45042	2.43524	3.43734	3.57494	3.47818	3.89421	3.34507	3.65019	2.79872	2.9563
ENSSSCG00000001927	4.13082	5.88977	7.67133	4.44058	4.07709	4.86759	4.2744	6.06253	5.38848	6.03252	5.00822	4.10617
ENSSSCG00000001930	1115.62	862.171	804.098	821.788	744.375	749.146	933.485	1035.89	934.465	349.216	996.695	836.091
ENSSSCG00000001931	4.72913	2.72418	2.58295	5.28397	3.06238	4.9728	2.90886	4.12843	9.19743	0.819952	5.37612	1.81569
ENSSSCG00000001934	9.75652	9.18949	9.39759	11.2594	10.0927	12.7934	11.049	11.8628	11.4947	8.26769	10.3635	11.2333
ENSSSCG00000001938	0.02733	0.10286	0	0.136801	0.085714	0.293425	0.091134	0.15919	0.080515	0.097598	0.021324	0.134318
ENSSSCG00000001942	0.0986022	0.156728	0.252367	0.045005	0.178836	0.195222	0.0817433	0.136705	0.123315	0.251602	0.111666	0.13635
ENSSSCG00000001946	6.34553	5.43634	8.90579	7.36642	7.82579	8.04167	6.26462	7.82857	7.13578	9.39816	6.81307	7.30763
ENSSSCG00000001947	8.25465	9.38885	7.15561	8.76923	9.29147	8.56764	7.49247	8.53023	9.2553	7.28083	7.41747	8.56764
ENSSSCG00000001950	1.37942	2.48243	1.6462	1.50331	2.39335	1.97327	1.34643	1.78995	1.5842	1.42705	1.99342	1.79244
ENSSSCG00000001952	8.16584	10.0245	10.0176	11.5783	10.4404	15.3182	5.17166	7.78612	13.9358	14.0737	16.5336	21.5218
ENSSSCG00000001955	9.7198	9.34152	10.7455	9.53977	10.125	10.5019	9.38678	11.4225	11.8662	8.02296	9.50783	10.6124
ENSSSCG00000001958	1.2217	1.49709	2.25908	1.29238	1.70249	1.55588	1.40595	1.58415	1.90904	1.22362	1.11541	1.71083
ENSSSCG00000001959	97.6793	89.2209	103.372	121.366	120.022	110.033	99.2095	93.6233	100.011	115.157	101.17	102.911
ENSSSCG00000001960	6.76917	9.84909	8.06364	12.4487	7.39891	7.33661	8.16053	6.91648	6.80821	6.87163	7.74231	7.08668
ENSSSCG00000001963	7.11591	9.6117	5.99016	5.58445	3.78326	3.68752	4.48684	4.31558	4.95141	4.53937	4.89433	6.03756
ENSSSCG00000001964	0.0355029	0	0.0813261	0.0457436	0.0220589	0	0	0.0278929	0	0.0480059	0.00571425	0.0636648
ENSSSCG00000001966	3.26719	4.81676	5.1173	2.95011	5.3718	3.91088	4.87652	5.24237	6.23792	3.78135	4.25073	5.22637
ENSSSCG00000001968	1.22786	0.925128	1.06899	1.24965	1.05085	1.05564	0.989015	0.782405	0.756879	0.935463	0.722355	0.822259
ENSSSCG00000001970	4.95646	4.23005	5.47709	3.9903	5.46788	5.33362	5.3716	4.97917	4.49857	5.2896	3.9068	5.69559
ENSSSCG00000001971	19.2436	18.5971	15.3209	23.0427	21.5646	20.0939	17.8233	16.8881	18.0512	14.2199	15.7749	21.6594
ENSSSCG00000001972	1.75913	1.487	1.75659	1.57927	1.49406	1.57127	2.27946	2.11943	2.01072	1.30309	1.36344	1.58561
ENSSSCG00000001973	2.57054	2.71878	3.33304	2.87847	2.80927	2.82826	2.1453	2.51192	2.73624	2.41473	2.7202	2.74488
ENSSSCG00000001974	0.946553	1.22059	1.24836	0.920984	1.19623	0.904161	1.09413	1.29838	1.02411	0.80257	0.947544	0.949146
ENSSSCG00000001975	1.22087	1.08546	2.25993	0.823376	1.80818	2.28138	1.106	1.47469	1.27604	2.10781	1.11956	1.4971
ENSSSCG00000001977	0.907187	0.899953	2.12056	0.495886	0.979731	1.11467	1.42991	2.34149	1.97271	1.67434	1.2006	0.924399
ENSSSCG00000001978	0.0500012	0.299666	0.774435	0	0	0	0	0.0603303	0.401751	0	0.376333	0.148674
ENSSSCG00000001983	1.77491	2.9795	3.04806	2.18246	3.40637	3.76517	2.56002	2.30404	2.58714	5.03923	2.59016	2.21679
ENSSSCG00000001984	1.82144	3.10282	2.77359	1.50947	1.9916	1.92655	1.70446	2.87053	1.4349	3.28026	2.2074	1.57539
ENSSSCG00000001985	0.023373	0.0275948	0.0873792	0.0440727	0.0641652	0	0.024366	0.0519596	0.0270269	0	0.0466031	0.0551461
ENSSSCG00000001986	1.06447	1.51924	2.16764	0.662382	1.09821	1.06515	0.95267	1.47412	0.962006	2.03684	0.903701	1.2316
ENSSSCG00000001987	1.1606	1.29153	2.53508	0.62331	1.25653	1.38814	1.73331	2.47559	1.19249	2.48323	1.51568	2.00976
ENSSSCG00000001988	2.0463	2.53121	4.21503	2.16571	3.03245	2.71387	2.618	4.07144	3.29551	6.01125	2.95504	3.04181
ENSSSCG00000001989	0.178977	0	0.055685	0	0.083761	0	0.104607	0.053212	0	0.060328	0	0
ENSSSCG00000001990	2.55124	2.33144	2.67973	2.31462	2.51355	2.7581	2.27163	2.7826	2.67151	2.1514	2.41398	2.34517
ENSSSCG00000001991	8.05933	6.82507	7.26921	10.6429	5.04792	6.287	5.12881	6.49933	7.81196	5.14688	6.76001	5.62727
ENSSSCG00000001992	12.521	9.57805	10.0172	12.0701	7.946	9.68063	8.74839	10.3183	10.6369	4.97761	10.5103	10.2389
ENSSSCG00000001993	0.200453	0.170254	0.306496	0.246147	0.143625	0.207869	0.264038	0.246974	0.16427	0	0.12293	0.155261
ENSSSCG00000001994	3.31508	3.64326	3.89423	3.19829	2.46854	2.99876	2.44805	3.50285	3.28453	3.04991	2.47955	2.80203
ENSSSCG00000002000	6.26425	6.53636	6.12418	6.52633	8.64263	7.29768	6.61581	7.3087	6.48754	7.0514	6.78716	6.99241
ENSSSCG00000002001	1.07209	0.706163	1.28716	0.89871	0.681341	0.905571	0.580223	0.892973	1.05982	1.28377	0.850152	0.691517
ENSSSCG00000002002	3.143	5.65569	4.29544	2.11264	2.49227	2.25241	2.20124	3.07874	2.36574	4.18302	2.22139	2.64538
ENSSSCG00000002003	4.94764	5.59175	7.20845	4.65003	5.29481	5.12964	4.59886	4.98257	4.92652	6.26199	4.40627	4.69107
ENSSSCG00000002004	3.37715	3.67118	5.11237	1.76193	2.45145	1.89293	2.39506	3.7234	3.70818	2.79804	2.33727	2.3249
ENSSSCG00000002005	41.1477	34.0189	30.5492	38.7383	41.7678	45.7961	37.7011	37.2405	37.0653	43.9927	43.5423	40.093
ENSSSCG00000002006	16.3939	15.2669	21.9538	11.8877	9.12678	11.0593	12.3604	14.6249	15.2046	14.9747	12.3402	11.0119
ENSSSCG00000002007	69.4924	67.6656	78.4958	65.0857	72.2782	82.0848	77.2539	76.8222	66.8259	79.8377	82.0907	60.5945
ENSSSCG00000002008	23.4857	23.2134	20.5568	17.5036	21.4097	19.7836	22.6038	19.2362	22.6362	15.9882	17.2375	20.2057
ENSSSCG00000002009	0.0969839	0.439304	0.280878	0.106404	0.131281	0.159562	0.04748	0.332549	0.182768	0.205407	0.0382497	0.116788
ENSSSCG00000002012	0	0.123049	0.034244	0.081242	0.061584	0.052255	0.047222	0.052786	0.028111	0.084346	0.0358	0.024635
ENSSSCG00000002013	8.74046	12.0865	9.47968	11.2768	10.1516	10.2135	9.9998	8.92623	9.64086	19.1715	11.3591	11.7442
ENSSSCG00000002014	0.155874	0.668021	0.57203	0.312638	0.430955	0.349493	0.294461	0.806773	0.34145	0.404564	0.480595	0.321399
ENSSSCG00000002015	0.654377	1.37004	1.2724	0.504101	0.674954	0.736563	0.729927	1.17992	0.837067	0.729306	0.701249	0.678027
ENSSSCG00000002016	2.07289	2.54094	2.35558	2.05545	3.06479	2.44808	2.3083	2.7824	2.30363	2.97476	1.96596	2.20357
ENSSSCG00000002020	1.62709	2.16225	2.42207	1.63021	2.05554	1.57775	1.84959	1.99074	1.6681	2.17532	1.53034	2.0292
ENSSSCG00000002023	1.93999	2.37343	2.75358	3.12538	3.33744	3.008	2.41751	2.52109	2.43562	2.7588	2.32517	2.94316
ENSSSCG00000002025	2.36237	3.18255	5.51467	1.26688	2.37122	2.57915	3.24648	4.44772	3.33493	3.45363	3.69556	3.18604
ENSSSCG00000002026	0.628197	1.25821	2.13397	0.132137	0.86176	0.884523	1.30991	1.79466	1.14485	1.12445	1.00051	0.61456
ENSSSCG00000002028	0.0289357	0.0520898	0.296242	0.100139	0.0833358	0.132512	0.113783	0.137546	0.0325322	0.235541	0.0726248	0.107572
ENSSSCG00000002029	67.4789	91.5259	35.1681	115.354	62.1906	55.9053	40.4348	50.7378	32.9806	158.536	106.174	133.857
ENSSSCG00000002032	41.2421	33.8196	32.2271	11.3702	6.77761	20.1201	26.0001	32.3374	30.6389	1.1116	32.4379	13.9193
ENSSSCG00000002033	0.058487	0	0	0	0	0.096727	0.135602	0.057961	0.176112	0	0	0.049545
ENSSSCG00000002034	18.622	21.9296	30.6379	16.484	16.8433	17.231	19.7276	21.6989	20.9283	25.624	20.3032	19.713
ENSSSCG00000002035	0.819168	1.24981	2.13811	0.898306	1.17929	1.7144	1.09911	1.71152	1.00117	1.72934	1.20764	1.32842
ENSSSCG00000002036	60.2935	71.7024	77.9569	71.5457	72.0157	68.1532	62.5687	61.9607	66.6088	53.9289	63.3238	64.1564
ENSSSCG00000002037	0.421179	0.632894	1.32311	0.36162	0.369486	0.413861	0.549708	0.72258	0.711525	1.09418	0.779591	0.423713
ENSSSCG00000002039	3.36745	5.17297	8.16097	1.58875	4.3812	5.84191	5.53145	8.96223	6.28288	4.65899	3.67254	3.57165
ENSSSCG00000002040	11.3005	10.0177	12.8325	9.12091	10.4022	9.09465	10.2532	10.3055	14.0297	8.21846	13.8756	9.00721
ENSSSCG00000002041	0.147686	0.316707	0.549247	0.103685	0.29729	0.261066	0.288114	0.227691	0.343015	0.369304	0.43777	0.323719
ENSSSCG00000002042	16.421	20.4767	18.3672	26.6811	18.9293	18.1521	16.448	18.0786	18.2538	23.2922	15.3244	16.931
ENSSSCG00000002045	3.23816	3.17589	4.59637	2.65516	3.88926	2.29331	2.59233	4.0199	2.92566	3.06251	2.75394	3.66875
ENSSSCG00000002050	7.64949	8.76132	12.6988	5.06859	7.54548	7.734	9.16184	9.28989	8.79007	6.96957	7.75685	7.10299
ENSSSCG00000002051	5.98386	10.9962	9.29027	12.3747	10.6233	13.8996	5.63974	6.51432	7.16287	10.7477	8.09125	9.55809
ENSSSCG00000002052	0	0.223924	0.103431	0.05493	0.11966	0.202373	0.091042	0	0.121523	0	0	0
ENSSSCG00000002071	0	0	0	0	0	0	0	0.070641	0	0	0	0
ENSSSCG00000002078	0	0	0.103929	0	0	0	0	0.059364	0	0	0	0
ENSSSCG00000002099	0	0	0.224307	0	0.063728	0	0	0	0	0	0.120792	0
ENSSSCG00000002127	3.89233	5.15878	5.10199	4.65478	5.16826	4.81284	4.79392	5.23451	4.85494	4.17949	3.44516	4.45927
ENSSSCG00000002129	0.0328651	0.0411865	0.0792332	0.0501323	0.0162634	0	0.0246966	0.058042	0.0625031	0.0872232	0.0209824	0.0841648
ENSSSCG00000002134	0	0.096389	0.099695	0	0	0	0.085214	0.07948	0	0.182291	0.060865	0.096313
ENSSSCG00000002135	0.318828	0.725722	1.25241	0.266558	0.313136	0.448911	0.602819	0.904664	0.485221	0.678768	0.448393	0.425159
ENSSSCG00000002138	6.32445	6.18441	7.99062	5.64429	7.34945	6.6963	5.85457	4.16156	5.44904	5.34476	5.57058	6.35249
ENSSSCG00000002140	46.1362	45.1897	40.3463	45.3564	44.5379	30.1208	32.0941	24.8483	33.0575	41.4311	60.8804	29.3788
ENSSSCG00000002142	3.69325	5.663	5.77874	2.77134	5.31541	3.89105	3.917	3.94708	3.23151	3.43585	2.79175	3.91843
ENSSSCG00000002143	6.14406	6.8233	8.14528	8.11924	7.05705	6.99109	6.54868	7.05353	7.11506	7.34347	6.33343	7.87333
ENSSSCG00000002144	0.448548	0.364585	0.530912	0.095146	0.428884	0.238585	0.67905	0.829204	0.450721	0.488086	0.3213	0.075594
ENSSSCG00000002145	0.769732	0.999405	0.982833	0.604021	0.785384	0.814567	0.634738	0.825669	0.654409	0.705535	0.739758	0.702137
ENSSSCG00000002235	1.43541	2.5248	4.68249	1.8804	1.68762	2.2823	2.08375	2.42269	1.62783	3.1542	2.19	2.33986
ENSSSCG00000002241	0	0	0	0	0	0	0	0.025814	0	0	0	0
ENSSSCG00000002243	1.34581	1.67302	1.85165	1.17355	1.51937	1.39034	1.43546	1.56047	1.62486	1.35133	1.2585	1.51572
ENSSSCG00000002245	0.755653	1.24852	1.3224	0.620652	1.39062	1.10473	1.23251	1.25013	1.01836	0.80493	0.842148	0.792325
ENSSSCG00000002252	4.02032	4.47352	3.18279	1.69106	3.1408	3.16701	5.20806	2.67654	9.0317	5.49867	4.75239	5.11939
ENSSSCG00000002254	3.85343	4.198	5.92863	3.31041	4.47442	4.68018	5.90948	5.58617	4.9649	2.89893	4.07059	4.06318
ENSSSCG00000002257	0.00446993	0.0529842	0.0932769	0.016779	0.02953	0.00872673	0.0667551	0.083501	0.0115204	0.0258503	0.0499196	0.0471333
ENSSSCG00000002258	3.91473	2.64229	2.3894	2.56035	2.16976	3.53291	3.94343	5.07854	4.21229	2.71716	2.7187	2.15571
ENSSSCG00000002259	2.10307	3.17613	3.44842	2.50224	2.68879	2.9204	2.05282	2.53848	2.51678	1.88435	2.74678	2.60536
ENSSSCG00000002260	0.586044	0.12029	0.396534	0.238832	0.085781	0.277069	0.186617	0	0.190906	0	0.310449	0
ENSSSCG00000002263	1.33393	2.13599	3.06645	2.52358	3.46458	3.30554	1.78696	1.62124	1.48862	2.05263	1.91981	1.61693
ENSSSCG00000002265	2.08421	1.33155	3.75936	1.8097	2.10453	2.29541	1.65425	2.26914	2.10543	2.69414	2.50674	1.97876
ENSSSCG00000002266	2.1056	3.73943	2.96768	2.60365	2.70912	1.82256	2.47743	3.00529	2.70464	2.68721	2.68398	2.07329
ENSSSCG00000002267	8.03946	6.99091	12.2914	4.80302	7.81589	6.56354	9.18759	7.29317	8.4264	9.46034	8.35115	5.75248
ENSSSCG00000002268	0.784217	0.577456	1.2947	0.521261	1.05635	0.96243	0.790402	0.773618	1.33411	0.789587	0.825455	1.07212
ENSSSCG00000002269	4.84789	3.5841	4.27543	2.73081	4.32047	4.18281	4.82897	7.20311	4.44118	3.06074	8.23409	3.37954
ENSSSCG00000002270	0.004934	0.037332	0.035567	0	0	0	0	0	0	0	0	0
ENSSSCG00000002274	0.919787	1.50284	1.78063	2.31866	1.6945	1.44175	1.77579	1.7345	0.971643	1.28835	1.24835	1.23066
ENSSSCG00000002275	0.198484	0.333199	0.568741	0.495661	0.363748	0.189862	0.375638	0.200244	0.204556	0.197638	0.292342	0.136366
ENSSSCG00000002276	2.54012	3.39993	4.51882	2.34047	2.49759	2.688	3.17589	4.00497	3.80476	4.01408	2.91704	2.48822
ENSSSCG00000002277	14.8112	18.9111	21.2521	15.2657	25.0225	16.7109	17.0885	19.9798	11.155	22.8352	15.7471	17.6829
ENSSSCG00000002279	1.09803	0.778736	6.48625	2.90397	11.311	2.80626	2.84394	2.25564	0.784307	7.20111	0.404392	1.93371
ENSSSCG00000002280	0.0977831	0.0914955	0.0411885	0.139927	0.146587	0.207094	0.207212	0.0201178	0	0.168564	0.116536	0.0212798
ENSSSCG00000002281	3.97243	6.65331	4.92983	17.3171	8.71341	11.7869	5.60174	6.54744	6.76792	4.58301	5.90413	4.95225
ENSSSCG00000002283	2.1906	2.65217	4.08849	2.58696	2.26412	2.25105	2.5542	2.88608	2.47212	2.22446	2.34306	2.02969
ENSSSCG00000002285	5.59426	4.70393	4.75334	5.41883	4.7457	4.88211	5.12755	6.46346	7.58011	3.67799	5.71183	5.1409
ENSSSCG00000002286	0	0	0	0.037335	0	0	0	0.073056	0	0	0.066049	0
ENSSSCG00000002287	5.2662	6.0684	5.91708	3.65412	6.19441	3.92036	4.49314	4.04906	5.00422	6.03119	6.65816	5.75246
ENSSSCG00000002290	0.0139472	0.143571	0.0164742	0	0.0566987	0.00128617	0.00158205	0	0	0	0	0.052376
ENSSSCG00000002292	0	0.030928	0.093579	0.027028	0.113638	0.089939	0.077726	0.239792	0.102285	0.443796	0.076877	0.070469
ENSSSCG00000002294	71.0676	13.93	34.4315	1.07398	17.0623	34.2307	16.7304	13.4793	47.2009	6.20258	31.555	27.0594
ENSSSCG00000002295	9.0248	6.42021	8.99043	5.96234	6.64009	6.84327	6.16053	5.51528	7.606	5.56536	7.22675	5.72511
ENSSSCG00000002296	1.55306	2.97379	3.10448	1.36397	2.48654	2.30601	2.46409	2.81037	2.27235	2.16088	2.31277	1.91215
ENSSSCG00000002297	0	0	0.049767	0	0	0.07485	0.122187	0.087522	0	0	0.034057	0.109873
ENSSSCG00000002298	1.9971	2.55568	2.01552	1.67289	2.67804	2.29052	1.97844	2.35732	2.14348	1.63074	1.80155	2.25635
ENSSSCG00000002305	0.805664	0.847954	1.41189	0.896471	0.974919	1.00077	0.792153	1.05588	1.00317	0.914616	1.04339	0.405806
ENSSSCG00000002306	3.5823	2.58522	4.40636	0.847073	3.54813	3.64745	2.03979	3.31805	2.2489	3.03032	2.59025	1.80832
ENSSSCG00000002307	27.8842	25.4258	36.7786	20.2048	23.0952	29.4561	26.2762	26.153	28.9159	23.1825	26.9885	23.877
ENSSSCG00000002309	0.235708	0.105827	0.282047	0.01548	0.124154	0.209352	0.3108	0.175097	0.248406	0.100432	0.089864	0.096812
ENSSSCG00000002311	4.31073	4.8365	4.02287	3.91485	4.33006	3.81737	4.15372	4.48495	4.55412	6.01354	4.30223	4.88691
ENSSSCG00000002313	0.420192	0.607813	0.461672	0.757831	0.641521	0.70833	0.434621	0.413719	0.42796	0.926569	0.679778	0.375633
ENSSSCG00000002314	0.810793	1.72147	2.11711	1.67779	1.36772	1.10043	1.22497	1.82312	1.85317	1.92642	1.61034	1.32779
ENSSSCG00000002315	5.41902	4.4378	7.21295	4.29827	7.74256	10.886	5.39656	6.25499	4.77173	3.41057	5.3697	4.13507
ENSSSCG00000002316	1.04173	1.43638	2.01219	2.33997	1.06275	1.78865	1.01386	1.46232	1.97164	2.65921	1.88286	1.38426
ENSSSCG00000002322	0	0	0	0	0	0	0	0	0	0.016609	0	0
ENSSSCG00000002329	0.015248	0.070863	0.052525	0.052983	0.016715	0.032526	0.029959	0	0.055033	0.017023	0.019947	0
ENSSSCG00000002330	3.68786	4.05659	3.6687	4.64356	5.71501	3.5834	3.95004	3.23334	4.12572	3.53809	3.45515	5.26399
ENSSSCG00000002332	0.716453	1.15485	1.66823	0.660115	1.29564	1.11536	0.881636	1.55551	1.05595	1.71347	1.19905	0.878673
ENSSSCG00000002333	1.8142	1.42125	1.94604	0.863255	1.25641	1.95651	1.90101	2.28434	2.08765	1.42114	1.19101	1.06152
ENSSSCG00000002337	4.37401	5.09521	5.51001	4.64405	4.26634	4.07326	3.91904	4.313	4.80726	4.87081	5.87947	4.57389
ENSSSCG00000002340	2.64065	3.81411	4.27837	3.17723	3.30972	3.30478	2.71778	3.28043	3.59095	3.16425	3.53156	3.10042
ENSSSCG00000002341	0.991948	2.20362	3.90219	0.754944	2.11225	2.49187	1.19017	2.33394	2.16476	2.06242	2.30738	1.08644
ENSSSCG00000002344	0.80307	0.961443	1.19744	0.94528	1.29641	0.797743	0.676488	1.18478	0.791209	1.32637	0.758	0.994947
ENSSSCG00000002348	0.462977	0.269309	0.589267	0.498211	0.57749	0.627863	0.362899	0.493745	0.733804	0.764725	0.664998	0.695457
ENSSSCG00000002349	0.225968	0.191135	0.230414	0.106037	0.172397	0.238824	0.091502	0.256073	0.0682563	0.172666	0.199477	0.0613776
ENSSSCG00000002350	4.69549	4.67086	6.40272	4.70369	6.43105	5.85979	6.6344	4.15948	4.91752	5.22151	4.31741	6.12874
ENSSSCG00000002351	5.98278	10.7848	11.0427	17.7812	8.61445	21.7199	7.04797	8.17677	12.185	18.581	10.6941	12.8119
ENSSSCG00000002352	3.10936	3.71583	3.2072	1.99271	2.85562	2.74235	3.27168	3.06842	2.35759	2.28762	2.55657	3.54297
ENSSSCG00000002353	1.26965	2.14263	1.85171	1.45582	1.71973	1.37942	1.2269	1.54197	1.25746	1.49533	1.58484	2.11101
ENSSSCG00000002354	10.2119	12.5662	11.6263	12.9848	9.97444	10.1707	9.13953	9.2245	9.93836	12.4106	9.23835	10.2361
ENSSSCG00000002355	1.19066	1.73856	1.07517	1.53244	1.32141	1.25917	2.29828	1.20962	1.70674	1.6773	1.54585	1.41049
ENSSSCG00000002356	0	0.0559847	0.0328879	0.00488676	0	0	0	0	0	0.0357014	0.0563813	0.014835
ENSSSCG00000002357	17.8646	16.0815	16.5031	19.767	14.9149	13.0113	13.1797	11.2436	16.2917	13.8328	11.5003	11.0581
ENSSSCG00000002366	12.8493	19.6724	23.0933	11.5076	12.8229	12.1693	12.5765	17.081	12.5549	17.487	13.7284	12.7146
ENSSSCG00000002367	3.86291	3.62999	4.27152	4.50975	3.29159	2.76343	3.17656	3.6507	2.88369	3.3876	4.14845	2.67346
ENSSSCG00000002368	0.487277	1.05437	1.19858	0.385991	0.814214	0.710069	0.293425	0.649795	0.413959	0.488651	0.53767	0.700543
ENSSSCG00000002370	1.14165	1.31742	1.67511	1.27216	1.26662	1.396	1.44313	1.60901	1.50409	1.34037	1.00996	1.15329
ENSSSCG00000002372	1.9208	2.20818	2.72253	1.54479	2.61226	2.7018	2.23689	2.42049	2.34621	2.01037	1.81677	2.19143
ENSSSCG00000002373	0	0.049651	0.058183	0	0.080395	0.037496	0.101504	0.03284	0.087191	0.024564	0.046766	0.014967
ENSSSCG00000002374	35.304	39.4138	30.4291	49.2137	36.3786	35.2931	27.3566	31.8824	38.1044	41.7241	31.1935	38.1976
ENSSSCG00000002375	0.087126	0.071997	0.143333	0.047478	0.090979	0.120276	0.173865	0.04396	0.022649	0.089712	0.11877	0
ENSSSCG00000002377	4.19094	5.22507	5.37997	3.87822	4.26214	4.28336	3.13645	4.21475	3.16616	4.24682	3.92892	3.95807
ENSSSCG00000002378	4.20693	6.59535	4.77712	5.39029	5.67888	5.41272	4.44377	3.82082	4.63345	4.3407	3.8146	3.75693
ENSSSCG00000002379	3.06172	5.01573	4.06904	4.68334	3.66603	5.06042	3.29012	4.3869	4.06039	5.53805	2.55017	3.01372
ENSSSCG00000002380	0	0.090269	0	0	0.03906	0.189138	0.024547	0	0	0	0.047801	0
ENSSSCG00000002381	13.0936	13.5207	13.1119	16.5434	20.5308	15.2643	14.8948	12.9561	15.2879	10.1562	12.599	15.4292
ENSSSCG00000002383	64.3633	88.6075	62.7299	17.5671	26.2632	7.45723	63.0785	74.521	35.8781	191.549	39.188	28.7023
ENSSSCG00000002385	1.4535	2.31811	2.6349	0.851934	1.15202	1.00503	2.61265	2.3019	4.27922	2.71886	1.4665	3.83658
ENSSSCG00000002386	2.29061	2.97967	2.93666	3.16619	3.56254	2.31416	2.4132	2.33385	2.5157	4.24631	2.00208	2.3568
ENSSSCG00000002387	1.94794	1.54311	1.87656	2.22786	1.82798	1.58668	1.87401	1.98827	2.03138	2.32353	1.56269	1.86309
ENSSSCG00000002388	0.493767	0.339727	0.316797	0.579539	0.637903	0.580229	0.258975	0.313389	0.240115	1.12168	0.636656	0.462723
ENSSSCG00000002389	0.566902	1.10258	1.34563	0.52068	1.06364	1.47434	1.45444	1.96847	1.2967	1.43621	0.742525	1.43866
ENSSSCG00000002390	1.18873	1.92581	1.44178	2.65456	1.27292	1.27283	1.17699	1.63526	1.56778	1.41558	1.43025	1.70717
ENSSSCG00000002392	5.76739	5.16979	10.0237	3.66404	10.1218	7.07158	7.90859	8.55832	9.70011	8.11768	7.10742	6.30658
ENSSSCG00000002396	2.98772	4.4866	4.10011	3.43341	3.1864	3.73037	2.69491	2.37732	2.89559	4.44059	3.04722	3.16967
ENSSSCG00000002397	0.985919	1.13944	1.56331	0.912555	0.956226	0.908562	0.727605	0.997006	1.10107	1.22744	0.953194	0.958673
ENSSSCG00000002399	0	0	0	0	0	0	0	0.032878	0.081075	0	0	0
ENSSSCG00000002400	0.049242	0.13358	0.073985	0	0.112986	0	0.035619	0.077647	0.139036	0.018282	0.021601	0.052823
ENSSSCG00000002403	5.00791	4.59432	5.42536	5.67721	4.15335	5.10649	4.32006	4.61915	4.92202	5.16445	4.72426	4.76888
ENSSSCG00000002404	1.07268	1.70602	2.139	0.909943	1.27599	1.47094	1.04197	1.32184	1.70059	1.72681	1.1764	1.52631
ENSSSCG00000002406	28.7398	52.5203	48.6543	43.8401	56.3934	57.975	46.72	47.958	54.5667	39.1236	49.2494	51.1005
ENSSSCG00000002408	0.415071	0.656935	0.586387	0.407122	0.408746	0.243032	0.258185	0.368641	0.451927	0.309864	0.434465	0.418702
ENSSSCG00000002410	0.175238	0.398944	0.260438	0.259466	0.261394	0.29449	0.127083	0.334004	0.273486	0.270428	0.244822	0.162887
ENSSSCG00000002411	2.09083	2.47234	2.40824	2.11437	2.30102	1.79909	2.00856	2.07188	2.19298	2.22751	1.95013	1.98903
ENSSSCG00000002412	2.2961	2.43927	1.72017	1.2383	1.73892	1.37252	1.55471	1.85554	1.6687	1.8122	1.67284	1.48828
ENSSSCG00000002414	4.86999	6.99257	7.54832	6.24491	6.37284	6.9344	6.0034	6.93639	6.19958	6.61111	5.50676	5.7981
ENSSSCG00000002424	1.3863	1.67294	1.9335	1.63322	1.84742	1.5963	0.903551	1.63624	0.987446	1.6782	1.10386	1.73797
ENSSSCG00000002425	12.1451	12.7411	16.1963	7.74638	20.3483	10.91	16.6572	11.3246	12.8171	8.89868	10.9143	14.3852
ENSSSCG00000002426	4.29979	4.74192	6.26766	3.72294	3.84819	4.10708	3.65308	4.83514	4.36468	4.40257	3.81432	4.24767
ENSSSCG00000002427	0.0990002	0.0700116	0.147983	0.272188	0.0805559	0.0797773	0.0932557	0.170885	0.0687056	0.203617	0.0849259	0.197055
ENSSSCG00000002428	0.149022	0.203399	0.426608	0.321395	0.233813	0.16946	0.256186	0.196522	0.09965	0.318233	0.286679	0.238214
ENSSSCG00000002429	4.38461	4.80821	3.85836	5.03939	5.94503	4.1883	3.79725	3.85065	4.38429	3.82506	3.5289	4.53582
ENSSSCG00000002430	0.168003	0.13525	0.145095	0.132702	0.101782	0.0646839	0.139064	0.13765	0.0851444	0.078606	0.162729	0.111121
ENSSSCG00000002431	0.382154	0.329659	0.673678	0.379001	0.556347	0.511004	0.480672	0.479295	0.371206	0.487898	0.513345	0.420174
ENSSSCG00000002432	0.61473	0.256118	1.04003	0	0.745354	0.919569	0.405564	0.61277	0.689267	0.581454	0.583725	0.580542
ENSSSCG00000002433	43.2233	56.2802	54.7261	50.8875	40.1631	37.867	44.7157	41.7459	56.8274	37.6326	35.5882	44.8855
ENSSSCG00000002434	1.04518	1.623	2.07691	1.35316	1.49468	1.66946	1.07066	1.28621	1.22083	1.61966	1.28313	1.49502
ENSSSCG00000002436	10.1712	10.9088	11.228	7.96757	17.197	18.0265	18.2839	16.6114	12.6993	10.6892	8.79771	12.1643
ENSSSCG00000002440	4.64333	5.06346	4.30639	4.07771	6.49761	6.05776	4.13625	5.92253	3.4357	3.32988	4.2885	4.10264
ENSSSCG00000002441	7.96465	7.13552	11.3866	6.92675	8.79566	7.42752	9.48895	8.873	8.34155	9.25982	6.48344	8.23724
ENSSSCG00000002443	0	0.050271	0.096399	0.05263	0.019068	0.047441	0.01473	0.044819	0.027816	0.013839	0.013956	0.062137
ENSSSCG00000002444	3.57658	7.75955	7.49534	2.58412	4.23092	6.14951	3.63167	7.11012	5.96617	4.75992	3.878	3.63833
ENSSSCG00000002445	1.61303	1.89847	2.2263	1.39679	1.47972	1.53908	1.29588	1.90814	1.60903	2.11354	1.54181	2.1617
ENSSSCG00000002446	0.835615	1.57719	2.02159	1.01222	1.02511	1.33468	1.08929	1.33697	1.01002	1.33525	1.14825	0.954663
ENSSSCG00000002447	6.31313	6.05141	6.54562	4.92895	5.54702	5.07555	5.85616	6.33235	7.27692	4.65277	5.65254	5.07607
ENSSSCG00000002449	47.995	45.5687	51.9235	42.5316	34.3039	46.5646	39.2887	35.9656	51.1639	48.8856	46.6542	38.9712
ENSSSCG00000002450	0.027515	0.069248	0.055646	0.007141	0.025812	0.040162	0.034187	0.06566	0.073777	0.025016	0.006691	0.016326
ENSSSCG00000002451	1.06536	1.40496	2.45327	1.17367	1.46943	1.29769	1.42299	1.96891	1.77004	2.10869	1.42826	0.992775
ENSSSCG00000002452	4.92924	12.0181	10.3083	5.86153	8.19603	9.27283	6.65322	8.97123	8.73844	6.83658	6.87439	6.30261
ENSSSCG00000002455	3.77735	4.8045	6.10288	4.57139	4.37606	4.8486	3.09301	3.63311	4.02823	3.95915	4.38138	4.3743
ENSSSCG00000002456	0.292764	0.419108	0.729843	0.170717	0.051726	0.099018	0.143484	0.352711	0.727697	0.14124	0.539093	0.118306
ENSSSCG00000002457	2.11919	2.34892	2.80309	1.40329	2.91779	2.50595	1.77314	2.58248	2.33864	1.51678	2.18009	2.21145
ENSSSCG00000002458	2.87067	3.74119	5.94103	3.5681	2.98411	4.13421	3.74882	3.5936	3.88112	3.11467	3.11236	3.5384
ENSSSCG00000002460	2.00482	3.36921	3.72001	2.86271	3.20358	3.44132	2.82252	3.08117	2.84876	2.67346	2.54399	2.94732
ENSSSCG00000002461	2.11077	2.80106	2.99523	2.28643	2.53293	2.0735	2.63523	3.06182	2.84389	2.19848	2.15828	2.30637
ENSSSCG00000002464	0.347335	0.590005	1.01467	0.527183	0.659391	0.42412	0.710846	0.87357	0.537623	0.541398	0.68025	0.873757
ENSSSCG00000002467	129.551	148.157	81.4767	85.9409	145.116	144.59	150.35	132.88	165.999	76.3725	119.23	167.099
ENSSSCG00000002469	0.37024	0.229028	0.316155	0.265137	0.530969	0.454333	0.427694	0.406878	0.256626	0.443377	0.303401	0.465508
ENSSSCG00000002470	4.75114	6.07698	5.29021	4.50933	6.28203	6.03707	5.70673	5.774	5.86031	4.65171	5.38138	5.92756
ENSSSCG00000002474	0	0.0284011	0	0	0	0	0.0261047	0	0	0	0.0323969	0
ENSSSCG00000002490	0.028675	0.050782	0	0	0	0	0	0.031873	0.063484	0	0	0
ENSSSCG00000002494	0.024391	0.0502499	0.149685	0.0249005	0	0.0552734	0.0998915	0.0927127	0.11461	0.0881439	0.0817102	0.0534467
ENSSSCG00000002495	1.01391	0.912065	1.13655	0.432363	0.608379	1.04201	0.649942	0.920421	0.68829	0.638956	0.937401	0.728356
ENSSSCG00000002496	3.71848	4.60089	3.37722	5.3994	3.49453	3.08447	3.48806	3.05125	3.49324	5.03698	3.50832	4.37075
ENSSSCG00000002501	0	0.073469	0.087961	0.077867	0	0.079026	0	0	0	0.047295	0	0.004782
ENSSSCG00000002502	2.78047	2.88581	3.12069	2.8258	3.27055	3.03148	2.4318	2.81122	2.32182	2.65838	2.45152	2.62868
ENSSSCG00000002504	0	0.0828097	0.0589955	0	0.0540801	0.0392218	0.0221557	0.0224658	0.0183484	0.0541536	0.0471454	0.0245498
ENSSSCG00000002505	12.8947	11.6817	15.5115	9.53525	14.8764	13.5778	14.0164	15.5157	14.5789	11.4408	10.7107	13.8288
ENSSSCG00000002506	0.185175	0.189691	0.282471	0.254173	0.270971	0.156772	0.277302	0.19163	0.226541	0.164065	0.213983	0.151349
ENSSSCG00000002507	0.0179219	0.0501087	0.119145	0	0	0.0256468	0	0.0446761	0.0471531	0.0236081	0.0234177	0.0263618
ENSSSCG00000002508	10.5635	11.4442	8.9176	12.7241	9.33861	9.47659	9.57167	8.03672	9.36871	7.57816	7.76725	9.74893
ENSSSCG00000002509	12.4256	12.0688	11.7266	9.46225	9.3887	8.95298	9.21062	9.20098	9.99228	9.21603	10.2445	11.0577
ENSSSCG00000002510	0.027923	0	0.041125	0	0	0	0	0	0	0	0.027858	0
ENSSSCG00000002512	0.043776	0.103368	0	0	0	0.054641	0.092965	0	0.055525	0.183353	0	0
ENSSSCG00000002515	0.128456	0.237076	0.221199	0.0407372	0.184758	0.14595	0.260023	0.348816	0.169512	0.209293	0.131293	0.212283
ENSSSCG00000002516	4.40963	5.05657	7.17907	3.66426	5.38278	6.01788	5.01276	6.15631	5.28278	5.30906	4.00073	5.39837
ENSSSCG00000002517	1.37301	1.89364	1.47428	1.41596	1.74197	1.96655	2.03135	1.6965	1.71259	1.5282	1.75036	1.72726
ENSSSCG00000002520	6.14751	5.88751	7.24612	5.11765	3.76431	3.55488	4.3338	3.70517	3.86252	6.89837	3.6823	3.96545
ENSSSCG00000002573	0	0.016383	0	0	0	0	0	0	0	0	0	0
ENSSSCG00000002620	0.1356	0.357882	0.513813	0.0598728	0.195825	0.179796	0.205358	0.323136	0.389203	0.349354	0.397722	0.227399
ENSSSCG00000002622	0.808892	0.869278	1.4026	0.742564	0.73616	0.720021	0.804082	0.910415	0.910319	1.08847	0.893368	0.687777
ENSSSCG00000002623	0	0	0.017075	0	0	0	0	0	0	0	0	0
ENSSSCG00000002627	0.272733	0.761212	0.977082	0.493953	0.986332	1.17351	0.468688	0.906621	0.457821	0.879814	0.70498	0.644871
ENSSSCG00000002628	1.28711	1.61845	2.19773	1.60335	1.3946	1.08119	1.54466	2.0472	1.59981	1.50989	1.73517	1.15608
ENSSSCG00000002629	18.4281	17.4135	20.1439	20.9637	18.7721	17.3447	16.6976	18.3063	17.0393	17.0968	15.9264	16.6383
ENSSSCG00000002632	0	0	0.129229	0.215968	0.172426	0.120686	0.0514368	0.0989168	0.164339	0.217905	0.129038	0.0538895
ENSSSCG00000002633	1.05849	1.06768	1.50238	1.54116	1.25144	1.07739	0.932536	1.00193	1.14615	1.16346	1.44533	1.03747
ENSSSCG00000002635	0.129726	0.215339	0.255651	0.125982	0.170898	0.154787	0.111947	0.200457	0.173421	0.24574	0.187451	0.155804
ENSSSCG00000002637	0.0518686	0.0948564	0.102018	0.0439028	0	0.149526	0.0408372	0.217304	0.0584529	0.0441483	0.0788687	0.0818876
ENSSSCG00000002639	0.723037	0.703962	0.720887	0.573877	1.07282	0.782974	0.771643	0.6839	0.98347	0.539848	0.380067	0.56339
ENSSSCG00000002640	2.68463	4.06202	4.4363	2.79668	3.76882	3.99483	3.46295	2.96198	2.9056	5.19798	3.0038	3.34061
ENSSSCG00000002642	23.9586	17.9832	24.3182	17.0428	15.2518	10.915	21.9915	19.1347	20.015	13.1888	12.6924	18.6996
ENSSSCG00000002645	3.05742	3.86156	6.80334	3.12111	3.23022	3.61975	3.23301	4.52221	3.69441	5.25391	4.13867	3.12884
ENSSSCG00000002646	9.61135	9.76241	11.8992	8.60668	8.60533	9.94246	8.13094	7.34377	7.89972	12.0136	8.36644	8.53521
ENSSSCG00000002648	7.17378	6.72696	7.12143	4.05929	7.06531	7.72023	8.66468	4.57743	7.24423	6.79599	5.40092	6.23867
ENSSSCG00000002650	4.24947	3.03794	6.82956	2.35631	3.09788	3.49086	4.14947	5.80277	5.8126	4.61042	3.13728	3.10348
ENSSSCG00000002651	0.297728	0.111808	0.188282	0	0.144532	0.288058	0.158761	0.324195	0.491593	0.102914	0.155364	0.096201
ENSSSCG00000002652	3.29409	3.13048	4.81865	2.37193	3.09527	2.70877	2.51597	3.07172	4.09016	4.07003	2.58202	2.45736
ENSSSCG00000002653	0.378246	0.444175	0.571637	0.535079	0.262037	0.316936	0.385267	0.317752	0.274654	0.370837	0.166225	0.163736
ENSSSCG00000002654	32.3717	36.1385	25.487	29.2535	36.9518	32.177	28.9869	35.0393	36.4285	23.356	25.0594	38.143
ENSSSCG00000002655	23.0817	25.9939	26.4262	29.5932	24.8949	25.6824	23.5579	22.0056	22.6716	22.3286	19.3299	28.0666
ENSSSCG00000002656	2.46438	3.02884	2.79002	2.93872	3.51515	2.80325	3.16358	2.59252	2.81924	2.26758	2.12405	3.13526
ENSSSCG00000002657	0	0	0	0.145525	0	0.08318	0	0	0.154612	0	0	0
ENSSSCG00000002658	0	0.086884	0.144029	0.05277	0.059669	0.252043	0.064864	0	0.054982	0.012748	0.151134	0.073594
ENSSSCG00000002660	1.3165	1.42822	1.62403	1.51259	0.984947	0.938671	0.546593	0.698007	1.53992	1.77597	1.45714	0.639865
ENSSSCG00000002664	7.90571	7.16878	6.23936	3.90245	8.68335	9.97766	8.29311	5.97731	8.26247	5.31437	5.49836	10.8254
ENSSSCG00000002666	6.38957	7.29485	5.13655	8.45028	8.68535	9.14594	6.55857	6.66476	6.85925	6.23038	6.8491	7.65254
ENSSSCG00000002667	6.75899	7.06578	10.5514	6.37009	8.02126	7.51718	8.32962	8.80388	9.08217	7.51264	6.20472	7.22107
ENSSSCG00000002668	0.094431	0.088123	0	0	0	0	0.207931	0	0.21956	0.244306	0.078811	0.117628
ENSSSCG00000002669	3.05333	5.69355	4.73607	3.14596	2.38888	3.29646	2.2542	3.86717	2.46408	1.85927	3.05759	3.45254
ENSSSCG00000002670	12.197	13.8433	13.9402	11.5424	17.3108	14.983	15.4075	15.8083	15.4723	11.2628	11.9328	14.8036
ENSSSCG00000002671	0	0	0	0	0	0	0	0.009843	0	0.011076	0	0
ENSSSCG00000002672	0.503856	0.655126	0.632313	0.257952	0.6452	0.342753	0.317802	0.339449	0.460603	0.711679	0.424423	0.350519
ENSSSCG00000002675	0.071318	0.117206	0.249559	0.047289	0.135757	0.085634	0.124817	0.16675	0.120259	0.426119	0	0.11755
ENSSSCG00000002680	1.16293	1.4823	2.40354	1.47128	1.51234	1.63997	1.20328	1.68833	1.11939	2.56035	1.70356	1.63184
ENSSSCG00000002681	4.87405	3.40182	4.17856	2.47703	3.49587	4.35151	4.58634	4.72837	4.73481	4.04415	4.25969	4.27759
ENSSSCG00000002682	9.87337	11.0369	13.4908	9.87315	11.5103	13.6978	11.4384	12.1818	12.5405	13.522	11.604	11.9537
ENSSSCG00000002684	14.1921	14.8683	24.8495	11.5943	17.1004	19.0071	14.6771	21.6723	18.2636	20.5625	17.7646	15.8366
ENSSSCG00000002688	0.275203	0.525404	1.08143	0.160358	0.372443	0.454937	0.430462	0.617427	0.76044	0.333588	0.360066	0.40841
ENSSSCG00000002689	1.12597	1.961	2.38231	1.08671	1.61381	1.80002	1.40306	2.41316	1.89118	2.59974	1.54969	1.54799
ENSSSCG00000002690	0.373023	0.330596	0.424663	0.162457	0.222403	0.342474	0.223012	0.575635	0.477554	0.357465	0.134935	0.357588
ENSSSCG00000002696	0.287474	0.10329	0.126563	0.093792	0.0990437	0.772845	0.0271353	0.0961468	0.0983216	0.127141	0.0705014	0.11082
ENSSSCG00000002697	1.66423	2.3686	1.54051	2.4408	1.8086	1.88254	1.68556	1.73487	1.94635	3.92138	1.78461	2.13327
ENSSSCG00000002700	0	0.050337	0.124452	0	0	0	0	0.0343	0	0	0.086643	0.035292
ENSSSCG00000002701	1.78222	2.34351	2.42019	2.02262	2.59543	1.71402	1.28904	2.33841	1.77942	2.26152	1.88235	2.06116
ENSSSCG00000002703	9.91987	11.6404	12.1102	9.84874	12.0562	11.6547	11.5916	12.0718	12.576	11.155	8.87014	11.7136
ENSSSCG00000002704	107.574	116.538	173.881	140.284	124.76	139.679	116.24	118.941	111.992	162.267	124.502	121.207
ENSSSCG00000002706	0.5263	0.479547	0.523884	0.163576	0.483852	0.151051	0.483646	0.365787	0.62423	0.520547	0.504905	0.469826
ENSSSCG00000002707	10.3167	11.0808	9.87594	11.7724	10.481	10.7095	10.251	9.40338	10.7119	9.68842	9.49427	10.1685
ENSSSCG00000002708	0.262073	0.562768	0.631938	0.225113	0.67967	0.429582	0.404346	0.344253	0.445881	0.769637	0.553199	0.413364
ENSSSCG00000002709	0.0728788	0.0615102	0.0986731	0	0.0327532	0.0321607	0.0881512	0.0451842	0.0857645	0.0394978	0.0452647	0.0940522
ENSSSCG00000002712	9.54135	10.6445	6.64756	11.4998	11.7012	12.6428	7.3996	6.32556	6.91797	17.0708	6.14685	8.17287
ENSSSCG00000002714	3.07387	4.0546	3.86956	3.36746	3.49478	3.29656	3.33207	4.32475	3.78833	3.33504	2.61987	3.0238
ENSSSCG00000002715	0.535459	0.681873	1.06201	0.748959	0.792597	0.6256	0.569782	0.539855	0.599295	0.514974	0.798757	0.60583
ENSSSCG00000002716	0.625647	0.608176	1.10481	0.251947	0.590459	0.578169	0.565122	0.70279	0.81162	0.700059	0.664106	0.653532
ENSSSCG00000002718	0	0.031501	0.249326	0	0.050188	0	0.098772	0.099919	0	0.044681	0.160912	0.109322
ENSSSCG00000002719	1.67352	2.04107	2.42932	1.7193	1.82407	1.81068	1.91571	1.84042	1.63652	1.83641	2.15437	2.26795
ENSSSCG00000002720	0.038137	0.102736	0.093287	0.059917	0.030756	0.037116	0.040301	0.087854	0.13817	0.11349	0.141491	0.037505
ENSSSCG00000002722	3.98156	4.05384	3.71589	4.44405	3.07349	3.73923	4.22003	3.58565	3.93612	2.7482	3.01226	3.49861
ENSSSCG00000002723	16.3586	19.0197	15.3019	18.4632	20.0652	21.0916	16.8304	23.8602	20.376	15.6104	18.7082	19.8951
ENSSSCG00000002724	5.7767	7.15923	8.00935	8.85213	6.35813	7.31672	4.62983	4.59235	5.61483	8.3261	6.35152	6.44737
ENSSSCG00000002729	4.98395	5.52612	5.39539	6.11132	5.73741	5.46364	5.31051	6.37983	5.35648	4.42126	4.82452	5.08617
ENSSSCG00000002730	0	0	0	0	0.0263884	0	0	0	0	0	0	0
ENSSSCG00000002734	0	0	0.0636266	0	0	0.0344714	0	0	0	0	0	0
ENSSSCG00000002736	0	0	0	0	0.009738	0	0	0	0	0	0	0
ENSSSCG00000002738	1.13992	1.27412	1.3372	1.58248	1.39622	1.16441	1.18182	0.866581	1.03129	1.32707	1.12356	1.15009
ENSSSCG00000002739	0.231429	0.369271	0.57206	0.179079	0.36256	0.205364	0.285556	0.426015	0.262774	0.291979	0.26513	0.312122
ENSSSCG00000002740	6.17793	7.05118	6.85951	4.83616	6.93963	5.68071	7.0884	8.26053	7.32338	5.34093	6.22735	6.89782
ENSSSCG00000002741	6.71949	5.72114	8.11128	6.16371	8.88371	9.17268	7.88889	7.67478	7.44283	7.00592	7.08526	6.22785
ENSSSCG00000002743	13.2543	14.9834	18.1964	14.7312	13.0053	13.8116	14.4935	14.9556	13.6586	16.7476	13.0967	13.4498
ENSSSCG00000002746	2.64351	2.15299	3.21036	1.85739	3.13257	2.45732	2.71792	2.70411	2.06592	3.22305	2.65987	2.52171
ENSSSCG00000002747	0	0	0.062312	0	0	0	0	0.016113	0	0	0	0
ENSSSCG00000002748	2.68048	2.94979	3.38492	2.63059	2.96065	2.6688	2.20179	3.10178	2.84854	2.63551	2.64424	2.88258
ENSSSCG00000002749	0.559007	1.1111	0.805072	0.711348	0.738244	1.38216	0.506731	0.84215	0.673881	0.599729	0.617121	0.440971
ENSSSCG00000002752	1.08087	1.08041	0.714379	1.25337	0.950641	0.940924	0.840112	0.725762	1.0689	0.584785	0.49152	0.73817
ENSSSCG00000002753	6.13393	5.99786	6.50753	5.4824	6.3425	6.57846	6.48457	8.50407	6.93979	5.10672	5.71218	6.19867
ENSSSCG00000002754	5.39073	5.88646	8.06509	9.46105	5.43445	4.75216	8.18546	10.3173	4.55039	7.92631	5.34191	7.38115
ENSSSCG00000002755	1.41651	2.33798	2.49705	1.30157	1.25889	1.22134	1.58441	1.95316	2.1852	1.5021	1.1682	1.33054
ENSSSCG00000002759	9.54545	11.0512	9.75452	9.63903	8.76737	9.12923	8.68736	10.6101	9.89947	9.06502	8.40001	7.84153
ENSSSCG00000002761	0	0.218476	0	0.101989	0.046537	0	0.055758	0.063774	0.061657	0.128255	0.060662	0
ENSSSCG00000002762	4.64287	5.96075	7.14352	5.91183	5.51718	5.22245	5.93478	6.20341	6.44573	5.69187	4.88942	5.54363
ENSSSCG00000002763	7.88815	8.89715	9.06744	10.8658	9.3473	9.4594	7.41168	7.89728	8.33234	10.96	8.76507	7.8395
ENSSSCG00000002764	0.033381	0.127086	0.102084	0.054283	0	0.105836	0.085432	0	0.140004	0.031139	0.098071	0.006758
ENSSSCG00000002767	0.044603	0.081603	0.110969	0	0.21823	0.010858	0.108363	0.013124	0.063578	0.110392	0	0.031823
ENSSSCG00000002768	0.272193	0.235344	0.565236	0	0.169892	0.20115	0.28942	0.381902	0.459618	0.0699709	0.30089	0.0822125
ENSSSCG00000002769	24.2928	25.2615	29.0617	30.091	29.5925	25.9899	26.0895	24.7666	25.7448	24.8136	24.7294	30.1324
ENSSSCG00000002771	7.20611	7.4123	9.80719	6.9447	9.56321	7.65976	7.97399	8.7383	8.28721	8.80389	7.66362	7.41256
ENSSSCG00000002774	3.98778	4.49595	7.34371	3.82704	4.01134	3.6328	4.90571	5.46163	4.26876	6.66113	5.10848	4.07485
ENSSSCG00000002776	14	14.981	20.9409	10.1143	17.1598	16.0437	15.1098	15.136	14.1483	10.7342	14.0038	11.5285
ENSSSCG00000002777	0.177457	0.039144	0.565946	0	0.289387	0.431001	0.620748	0.782199	0.375167	0.086201	0.255335	0.146872
ENSSSCG00000002778	0.880441	1.30199	1.70307	1.47957	1.35847	1.61436	1.02888	1.4105	1.39254	1.97819	1.17473	1.28587
ENSSSCG00000002779	0.260639	0.250587	0.691539	0.252961	0.423258	0.486136	0.557329	0.587849	0.34617	0.616346	0.379059	0.87826
ENSSSCG00000002781	0	0.096578	0.242123	0.160286	0.255454	0.293345	0.416309	0.478251	0.326626	0.965035	0.323876	0.205028
ENSSSCG00000002782	0	0.045606	0.081789	0	0.067085	0.104085	0.015289	0.027078	0	0.087962	0.067765	0.007545
ENSSSCG00000002783	1.03337	0.758816	1.805	0.967869	1.57746	1.0844	0.863541	0.697314	3.03746	0.883966	1.48806	0.728642
ENSSSCG00000002786	0.310742	0.62963	1.18065	0.365295	0.621961	0.585431	0.433572	0.529823	0.354425	0.995948	0.651595	0.574243
ENSSSCG00000002787	12.1342	11.407	13.6628	12.276	13.9173	14.3249	11.9569	13.3529	12.8004	10.8601	11.3716	13.127
ENSSSCG00000002788	1.26156	1.51401	2.46275	1.23112	2.18352	1.88634	1.79933	2.52066	1.00467	2.95618	2.21538	1.60611
ENSSSCG00000002790	3.99094	3.64804	4.33412	3.17349	3.306	3.46539	3.60634	3.71195	4.993	3.85406	3.39367	3.08855
ENSSSCG00000002793	0.660239	1.08214	1.13632	0.370056	1.1994	0.862626	1.36681	0.996338	1.33176	0.89407	0.782636	0.995582
ENSSSCG00000002795	1.06043	2.32913	3.09186	0.555723	1.20129	1.11308	1.7836	2.85776	1.96856	1.5785	1.31526	1.59316
ENSSSCG00000002799	9.87143	12.2583	12.252	8.4123	12.1317	12.1577	10.9357	10.9336	12.1645	9.72183	10.2103	10.5225
ENSSSCG00000002802	0.289867	0.493679	0.826483	0.171231	0.253175	0.337552	0.230219	0.539176	0.24597	0.219571	0.44744	0.341463
ENSSSCG00000002803	0.013875	0	0.022515	0	0.029361	0	0	0	0	0	0.012247	0.025432
ENSSSCG00000002804	4.32388	4.62052	6.26309	4.18691	5.7776	4.81938	4.74116	6.03828	5.05171	5.27582	4.47891	4.70698
ENSSSCG00000002805	4.25744	5.40645	7.36908	3.67057	4.88075	4.74549	4.94407	5.43327	5.23563	5.26588	4.29406	4.42643
ENSSSCG00000002806	9.49301	5.67285	10.1616	5.37305	11.2634	7.79191	15.3114	16.3319	11.5983	8.09608	6.75262	7.2095
ENSSSCG00000002807	0.763946	1.19306	1.15026	0.884905	0.911402	1.06308	0.828661	1.10337	1.17522	0.84894	0.676606	0.69573
ENSSSCG00000002808	0.757083	1.12679	1.55423	1.11019	1.04616	1.18173	0.724393	0.91087	0.859897	1.02975	0.800627	0.722791
ENSSSCG00000002809	0	0	0	0	0	0	0	0	0	0.073996	0	0
ENSSSCG00000002811	0	0.118812	0.068547	0.055143	0	0	0.060379	0.109384	0.075734	0.092669	0.061058	0.095881
ENSSSCG00000002812	1.87318	1.96527	2.60464	1.32702	2.04304	2.04729	2.23845	3.00162	2.45554	4.35302	2.16337	2.0376
ENSSSCG00000002813	2.26374	2.26529	2.45533	3.06738	2.50428	2.35973	2.31241	2.4575	2.37804	3.09707	2.79764	2.13559
ENSSSCG00000002814	0.046943	0.327743	0.077443	0	0.166261	0.116909	0.14414	0.156538	0.296099	0.158675	0.105026	0.072722
ENSSSCG00000002815	4.79344	5.86697	7.345	5.19509	4.74104	7.25086	4.88392	6.1602	6.14819	10.4827	6.17238	6.64594
ENSSSCG00000002817	0	0	0	0	0.016889	0	0.020608	0	0	0	0	0
ENSSSCG00000002818	2.84524	3.03948	4.77856	3.15233	2.84089	4.25085	3.62314	4.36727	3.89079	1.60802	2.49414	2.81798
ENSSSCG00000002819	11.7144	9.88455	9.76952	14.4635	7.50055	13.1944	8.3211	11.4154	11.2748	4.06073	9.242	9.8941
ENSSSCG00000002820	5.1865	4.98619	5.45821	3.69489	3.68691	3.50022	5.00779	5.16793	4.87651	3.19715	4.37674	4.32872
ENSSSCG00000002822	31.8882	30.8347	26.1744	39.7196	45.1468	38.5392	34.4872	28.9946	33.4448	28.5856	28.8362	34.0797
ENSSSCG00000002825	0.154345	0.90525	5.51175	0.0755495	4.33202	2.4291	2.4548	1.83338	0.689512	0.648899	1.28655	1.44362
ENSSSCG00000002827	0	0	0.0825956	0	0.136504	0.163937	0.0421389	0.133405	0.0854272	0.0354394	0.195889	0.0243592
ENSSSCG00000002828	0.791551	1.49359	2.33155	0.918278	1.2335	0.927605	1.21639	1.30858	1.72602	1.20659	0.770815	0.722664
ENSSSCG00000002829	22.6185	37.262	58.1222	15.64	17.7065	24.662	23.9257	43.4164	30.7308	34.5655	34.2756	24.5166
ENSSSCG00000002831	2.43849	3.06485	2.10914	35.4044	5.22225	13.5655	1.81022	1.29224	1.56089	29.3069	2.07708	4.60536
ENSSSCG00000002835	0	0.019226	0	0	0.017274	0	0.0483618	0.019734	0	0.0148306	0.0459983	0
ENSSSCG00000002836	0	0	0.0272155	0	0	0	0	0	0	0.0129248	0	0
ENSSSCG00000002838	1.28226	2.54927	2.1195	2.15731	2.14107	2.00925	2.19871	2.4615	1.88962	2.77806	1.87122	1.77225
ENSSSCG00000002841	10.569	13.1988	11.2226	13.4585	15.2568	13.3884	11.2443	11.4451	10.3985	10.5063	10.3057	14.1469
ENSSSCG00000002844	93.5355	84.746	72.9212	121.521	94.0376	86.2624	70.9753	67.3726	99.7849	42.7127	75.1904	83.9437
ENSSSCG00000002846	10.2677	10.5901	12.5589	9.59983	10.3258	9.87695	9.28572	9.53764	9.76016	9.8639	9.2816	9.02333
ENSSSCG00000002847	0.0618749	0.153129	0.132705	0.107799	0.180997	0.0823515	0.219731	0.181511	0.138908	0.11517	0.0805689	0.164999
ENSSSCG00000002849	0.07814	0.273845	0.283358	0.030652	0.06683	0.207549	0.163028	0.251929	0.290838	0.239545	0.154813	0.148026
ENSSSCG00000002850	0.058091	0	0	0	0	0	0	0	0	0	0	0
ENSSSCG00000002852	5.12959	5.55738	4.66523	6.15042	5.49094	11.4462	5.52176	4.29372	3.38436	5.75274	4.31222	4.47496
ENSSSCG00000002854	2.34978	2.29165	2.63122	2.36484	2.88009	3.69169	2.26632	3.03831	2.96143	2.69513	2.44186	3.13022
ENSSSCG00000002855	1.13992	1.16423	1.35315	2.26056	0.935466	0.949933	0.758092	0.312009	0.863355	1.49148	1.05781	1.15047
ENSSSCG00000002857	0.157236	0.151436	0.3488	0.158765	0.34628	0.495897	0.235608	0.062725	0.24307	0.317305	0.23046	0.112402
ENSSSCG00000002859	3.91815	4.16834	5.25144	3.25172	3.53654	2.95746	3.28583	3.97677	3.6868	4.02022	3.71636	3.93466
ENSSSCG00000002860	15.1221	14.1897	18.098	18.2569	14.904	16.0506	16.1817	16.6038	17.682	13.8242	15.1442	13.8522
ENSSSCG00000002863	2.64909	2.34381	3.86318	4.07422	2.62157	3.13543	3.04976	2.94685	2.29607	4.53399	2.34694	2.60711
ENSSSCG00000002864	1.16782	1.10911	1.88921	0.095199	0.931665	1.43998	0.703802	1.75636	1.26434	1.46576	1.02086	0.656202
ENSSSCG00000002865	2.09002	2.74511	2.58166	2.58915	2.33854	1.9174	1.48609	1.62912	1.9758	2.07179	2.5423	1.96624
ENSSSCG00000002866	4.54713	4.159	7.27174	0.482969	4.80447	1.63738	3.6822	3.3497	2.04726	2.46981	2.71208	1.23653
ENSSSCG00000002867	8.11471	7.75699	9.69333	7.44269	10.2853	8.62109	9.41449	11.9566	10.6538	7.28046	6.59293	9.51392
ENSSSCG00000002868	4.60902	6.99819	7.33703	5.82574	7.56758	7.72259	5.13435	7.93165	5.93968	6.41073	6.52008	5.98856
ENSSSCG00000002869	30.0286	33.7799	31.6227	31.8754	34.2069	30.9891	30.8423	34.8102	32.3315	25.4779	29.635	31.7354
ENSSSCG00000002872	5.23659	7.22832	8.87138	6.57212	8.81438	8.11404	7.33104	9.08351	9.43187	7.40861	6.07004	7.37792
ENSSSCG00000002873	1211.38	944.426	811.804	680.351	569.581	648.927	839.619	1047.8	1006.07	387.208	974.94	860.546
ENSSSCG00000002875	9.62758	9.02625	9.50738	7.08304	8.59318	7.58782	7.96286	7.44035	10.5574	5.01368	5.6987	9.7065
ENSSSCG00000002877	1.69267	2.42993	2.94386	2.17287	2.90209	2.96121	2.08833	2.43303	2.29381	3.21282	1.82211	1.96523
ENSSSCG00000002879	5.86818	7.22024	8.74451	9.09578	8.41877	6.57896	6.88019	5.87821	5.93962	10.7391	6.181	7.18226
ENSSSCG00000002884	0.398769	0.0975443	0.446679	0.294891	0.440966	0.256741	0.11159	0.131713	0.346031	0.439284	0.37797	0.194255
ENSSSCG00000002885	77.3905	74.7516	76.1139	84.3554	86.6077	76.7766	70.02	75.6078	81.2675	65.1652	68.1885	72.8925
ENSSSCG00000002887	0.0245996	0.0535811	0.301281	0.0237897	0.17327	0.15183	0.0978633	0.148718	0	0.126258	0.188872	0.184082
ENSSSCG00000002888	0.24166	0.072973	0.252878	0.154229	0.198238	0.206237	0.216741	0.165139	0.182789	0.429998	0.212231	0.18483
ENSSSCG00000002891	0	0	0.00920361	0	0	0	0	0	0	0.0150563	0	0
ENSSSCG00000002893	0.0436742	0.251429	0.390445	0.0397518	0.101215	0.141792	0.125873	0.249523	0.272728	0.13007	0.14064	0.0787121
ENSSSCG00000002895	2.97931	2.90375	4.22553	2.64404	2.2926	2.55828	2.41184	2.75044	2.94703	3.49808	2.45554	2.94607
ENSSSCG00000002898	7.63994	7.2049	9.03734	5.09589	7.60408	7.00584	7.86671	8.64001	6.8957	13.1322	6.01107	6.19888
ENSSSCG00000002901	0.0131879	0	0	0.0272045	0	0	0	0	0	0	0.0119921	0
ENSSSCG00000002902	0	0.041316	0.073904	0.031445	0	0.046784	0	0.062594	0.019964	0.053887	0.044892	0.039306
ENSSSCG00000002904	2.13138	2.42967	3.31402	1.31419	1.71284	1.79531	2.00942	2.44695	2.62419	2.3256	2.04456	2.00047
ENSSSCG00000002905	14.4779	14.7012	18.0472	13.7842	18.2866	16.0129	14.9809	14.8445	15.9686	15.785	16.039	16.5412
ENSSSCG00000002906	1.39196	2.09365	3.3811	1.3764	2.31783	1.24319	1.642	0.897853	2.25978	2.65937	2.01695	2.56457
ENSSSCG00000002907	131.733	144.721	141.175	167.837	127.273	134.942	110.949	99.3861	126.146	190.886	130.537	123.472
ENSSSCG00000002908	0	0	0	0	0.029692	0	0	0.120032	0.038922	0	0.035491	0
ENSSSCG00000002910	2.58527	3.50873	4.53769	2.7081	3.78274	3.17805	2.39202	2.73232	2.83588	3.95007	3.06451	3.66713
ENSSSCG00000002913	0.071921	0	0	0	0	0	0	0	0	0.185004	0	0
ENSSSCG00000002915	0	0.172317	0.07396	0.0987	0.20424	0.075167	0.050504	0.186465	0.030974	0.289345	0.123673	0.107548
ENSSSCG00000002916	0.470778	1.64846	0.860746	0.888713	0.738652	1.28007	0.979079	1.40927	0.837595	0.941786	0.636694	0.564447
ENSSSCG00000002917	1.05057	1.14934	2.66989	1.23949	1.95151	2.25508	1.17303	1.10704	1.04468	2.13011	1.19717	1.1194
ENSSSCG00000002918	0.0849196	0.30218	0.206671	0.231208	0.177598	0.227708	0.255944	0.0863963	0.0504469	0.187025	0.223677	0.22938
ENSSSCG00000002919	2.32022	6.85243	7.70431	0.55707	2.76289	3.47636	2.3908	4.68646	4.40856	3.4007	2.26022	2.15502
ENSSSCG00000002921	0.620916	1.34982	1.81738	0.430765	0.888076	0.922145	0.893394	1.50761	0.573462	0.98828	0.986058	0.899862
ENSSSCG00000002923	0.382952	0.811519	0.848461	0.511239	0.649629	0.534218	0.501386	0.578348	0.601335	0.767696	0.613249	0.398939
ENSSSCG00000002926	15.1896	19.9605	17.6939	18.7567	18.8397	16.3384	17.3206	17.0501	17.5392	15.0407	17.1869	15.507
ENSSSCG00000002927	1.3172	1.38209	1.61485	1.95265	1.9438	1.14536	1.95023	1.58973	1.61669	0.865714	1.31562	1.84524
ENSSSCG00000002929	0.297513	0.50511	0.535254	0.193154	0.232349	0.315614	0.297621	0.173639	0.314672	0.470862	0.310916	0.289873
ENSSSCG00000002930	0.81678	1.37761	1.50282	0.8378	1.18003	1.04115	1.03454	0.96374	0.991689	1.05108	1.08632	0.907981
ENSSSCG00000002931	0.698624	1.04221	0.758685	0.836926	0.646626	1.14154	0.922857	0.827527	0.544555	0.793187	1.01633	0.382923
ENSSSCG00000002932	0.649862	1.09377	1.4245	0.713126	0.668486	0.704459	0.87387	0.503128	1.0171	1.32159	1.06896	1.08365
ENSSSCG00000002933	0.963139	1.45307	0.941246	1.07113	0.763344	0.818367	0.65612	0.791713	1.01629	1.70839	0.864592	0.967245
ENSSSCG00000002935	1.1583	1.28381	2.21684	1.15881	1.15104	0.942739	1.28104	1.42508	1.28191	1.77444	1.18614	1.27795
ENSSSCG00000002937	0.259824	0.445313	0.363078	0.253678	0.284465	0.279713	0.27792	0.361366	0.263738	0.393282	0.311833	0.440376
ENSSSCG00000002938	0.137301	0.433855	0.469953	0.252847	0.249325	0.201163	0.305982	0.384804	0.163295	0.192611	0.348495	0.242093
ENSSSCG00000002950	1.19044	1.4661	2.14076	0.888233	1.23749	1.26585	1.19676	1.57152	1.73035	1.20222	1.05253	0.926525
ENSSSCG00000002952	10.0716	14.2008	11.0356	11.0133	15.8945	13.8272	10.5946	10.5203	16.5881	16.5038	14.0882	13.2306
ENSSSCG00000002954	0.247108	1.01787	0.952486	0.395538	0.458149	0.467115	0.52653	0.858006	0.740248	0.558005	0.408733	0.284042
ENSSSCG00000002955	0.584166	0.868833	1.90229	0.484111	0.899625	0.684313	0.644777	0.792629	1.11475	1.01113	0.926288	0.643516
ENSSSCG00000002957	0.148196	0.192643	0.470812	0.061904	0.180797	0.172191	0.181586	0.164496	0.12734	0.219922	0.031745	0.094353
ENSSSCG00000002959	10.7874	9.74139	8.96991	5.62487	14.7632	10.8179	11.5015	8.46645	11.5713	7.29612	10.8177	9.4981
ENSSSCG00000002960	0.166752	0.524777	1.06212	0.0522429	0.299173	0.172054	0.235502	0.25524	0.304013	0.444095	0.130362	0.269427
ENSSSCG00000002962	0.154022	0.487186	0.850456	0.167285	0.335687	0.285961	0.31633	0.413531	0.571361	0.428187	0.303009	0.434112
ENSSSCG00000002963	31.5362	31.8057	39.2841	30.6436	32.6571	35.7175	36.6555	36.0938	34.3014	33.3837	34.193	34.3
ENSSSCG00000002965	33.9101	34.4078	78.0832	22.7133	40.9761	39.157	32.7711	36.5095	45.1809	43.2108	30.1099	34.7968
ENSSSCG00000002967	0.0557637	0.0398147	0.117024	0	0.0296022	0.0860235	0.0243211	0.0949904	0.120227	0.125478	0.0946606	0.113601
ENSSSCG00000002971	0	0	0	0	0	0	0	0	0	0.0284608	0	0
ENSSSCG00000002972	1.5021	1.51942	2.02232	1.88663	1.48963	1.27414	1.71956	1.99599	1.38779	2.51572	1.43108	1.42544
ENSSSCG00000002980	0.130368	0.102849	0	0	0	0	0	0	0	0.17256	0	0.105981
ENSSSCG00000002986	0	0.062225	0	0	0	0	0	0	0	0	0	0
ENSSSCG00000002988	0.398336	0.763644	0.532377	0.242084	0.763813	0.674346	0.403688	0.389915	0.447359	0.418662	0.389502	0.325524
ENSSSCG00000002989	24.2649	23.8027	26.9147	17.5953	27.5828	29.1643	28.6716	28.0821	34.9655	18.9572	19.5594	24.0942
ENSSSCG00000002990	0.085737	0	0.053129	0	0.126308	0	0	0	0	0	0	0
ENSSSCG00000002991	0.081462	0	0.075033	0	0.050432	0	0	0	0.085848	0.087454	0.095125	0
ENSSSCG00000002993	1.04452	1.74557	2.29414	0.113087	2.93576	2.20438	0.722299	1.26897	0.623752	0.991847	1.26077	0.458739
ENSSSCG00000002994	0.680869	0.537523	1.30977	0.400286	0.22299	0.329562	0.553533	0.400523	0.619151	0.638054	0.186964	0.526259
ENSSSCG00000002995	31.2077	37.0036	41.5948	35.9485	36.9646	30.9016	26.2796	23.0981	29.4627	22.6337	26.8339	21.4553
ENSSSCG00000002996	2.75434	2.89228	2.98859	2.7587	2.45044	2.97662	2.13427	2.36449	2.73644	3.46635	3.07422	2.6253
ENSSSCG00000002997	0.145445	0	0	0	0.136479	0.188191	0	0.095911	0.194669	0	0	0.389821
ENSSSCG00000002998	7.69638	9.90015	12.2335	8.16663	9.88187	9.0412	7.20309	8.9958	8.43276	10.1942	8.51834	8.88119
ENSSSCG00000003000	1.02105	1.20137	1.41793	1.07949	1.35321	1.89122	0.82895	1.44044	1.32047	2.25692	1.14126	2.05855
ENSSSCG00000003006	4.53339	7.68866	4.62299	10.8585	1.89326	2.30482	2.23414	6.30755	1.16128	0	4.40209	0.015868
ENSSSCG00000003013	1.69826	1.13703	2.07248	1.24892	1.69267	1.96821	1.52603	1.11159	1.74766	1.16774	1.78444	1.3436
ENSSSCG00000003015	10.0617	8.49668	9.0141	7.0763	11.0233	8.49143	10.398	10.0175	9.59902	8.01368	8.65062	10.415
ENSSSCG00000003016	4.62748	5.07584	5.83856	4.02821	5.17405	4.85493	4.88422	5.32062	5.90933	5.70882	4.19588	5.19911
ENSSSCG00000003017	2.68221	4.52765	7.49581	2.39392	4.34869	4.45174	4.33539	5.65327	5.75267	6.78637	4.37089	3.46369
ENSSSCG00000003018	3.05559	3.77682	4.5984	1.05767	4.68742	4.29768	3.29584	2.57258	2.09542	2.02541	4.2215	2.41059
ENSSSCG00000003022	0.621962	0.719599	1.84805	1.04694	0.651603	0.882132	0.256855	0.807869	0.739751	1.24983	0.688321	0.790794
ENSSSCG00000003024	0.48265	0.618559	0.637158	0.517512	0.391409	0.348509	0.498858	0.516406	0.257147	0.627622	0.513667	0.357414
ENSSSCG00000003030	5.52427	5.40988	7.05344	3.87042	5.25239	4.42242	5.07167	6.04114	5.6594	5.99906	4.73771	5.55175
ENSSSCG00000003035	24.6525	23.5198	26.7165	24.4959	27.2507	23.5441	23.6944	22.6253	23.2866	19.7475	19.284	22.4965
ENSSSCG00000003037	4.65552	4.05559	5.51418	4.50427	4.53615	5.61646	4.88741	4.9793	4.22156	4.53291	3.68882	4.64869
ENSSSCG00000003038	0.095514	0.170499	0.315369	0.201993	0.08051	0.066951	0.202467	0.15977	0.105417	0.086642	0.11342	0.187574
ENSSSCG00000003040	3.33001	3.81462	6.60034	2.88413	3.17185	2.95561	3.48353	4.61875	4.04227	5.07628	4.17247	3.49106
ENSSSCG00000003042	91.6629	84.8445	120.128	79.1656	92.7769	100.983	89.0225	91.1169	87.8646	102.614	94.6085	76.8771
ENSSSCG00000003044	0	0	0	0	0	0	0.0700976	0	0.0520704	0	0	0
ENSSSCG00000003046	110.072	100.726	150.914	91.9796	106.095	106.269	92.3376	94.2246	97.627	89.4195	87.4039	84.2373
ENSSSCG00000003047	0	0.026915	0	0	0	0	0	0	0	0	0	0
ENSSSCG00000003048	0.025841	0.033379	0	0	0	0.037277	0	0	0	0.043351	0	0
ENSSSCG00000003049	0	0	0	0	0	0	0	0.042035	0	0	0	0
ENSSSCG00000003054	0.604645	0.728148	0.863935	0.665929	0.659406	0.616258	0.407796	0.474666	0.357039	0.548302	0.76877	0.504082
ENSSSCG00000003055	2.40252	3.06322	4.09002	2.41139	2.78631	2.40928	2.96013	2.82207	2.87968	3.54855	3.04153	2.75864
ENSSSCG00000003059	7.49984	8.72931	9.25019	6.34893	8.45794	6.87265	7.99308	9.71386	9.16167	7.09884	7.6166	6.59316
ENSSSCG00000003061	1.93017	2.64425	2.83151	2.74719	2.69138	2.80422	2.45583	3.16832	2.4188	3.02474	2.89304	2.79434
ENSSSCG00000003062	0	0	0.040844	0.037115	0	0	0.187578	0.079683	0	0.187056	0	0
ENSSSCG00000003063	0.248885	0.412165	0.331152	0.0994	0.145358	0.154945	0.2532	0.303463	0.227699	0.363049	0.230206	0.293152
ENSSSCG00000003064	2.50495	2.67346	3.77059	1.97437	2.62849	3.04261	2.47183	2.74498	2.7855	2.80857	2.85132	2.39878
ENSSSCG00000003068	1.13139	1.60952	2.00702	1.0764	1.17846	0.960543	1.1045	1.24563	1.32789	1.59877	1.22495	1.30259
ENSSSCG00000003069	0	0	0.0427928	0	0	0	0	0	0	0	0	0.0709614
ENSSSCG00000003070	1.88897	2.28512	3.05284	2.58646	2.21172	2.17106	2.06677	2.36503	2.17531	2.70489	2.33453	2.56421
ENSSSCG00000003071	0.104561	0.116993	0.240582	0.091913	0.159981	0.127017	0.077445	0.153964	0.085203	0.101359	0.152723	0.053673
ENSSSCG00000003072	0.818336	1.25588	1.2579	1.08951	0.98107	1.06061	1.09107	1.0333	0.956053	0.835079	0.838048	1.00296
ENSSSCG00000003076	0.787843	0.606533	1.39139	0.397624	0.557445	1.00553	0.155391	0.81871	0.269532	0.682762	0.514424	0.32896
ENSSSCG00000003077	0.463387	0.734678	0.839933	0.619385	0.661776	0.531894	0.366158	0.552924	0.400084	0.609505	0.360908	0.650124
ENSSSCG00000003078	0.103258	0.238364	0.02787	0.297076	0.309499	0.298734	0.232458	0.060725	0.056225	0.191098	0.144155	0.279737
ENSSSCG00000003079	1.481	2.06319	1.49405	1.02692	2.34839	1.76832	1.90887	2.55999	2.28051	1.5432	1.44555	1.96225
ENSSSCG00000003080	0.225898	0.0860397	0.118995	0.366932	0.394023	0.0471205	0.139449	0.0928453	0.023722	0.3285	0	0.0780443
ENSSSCG00000003081	0.352048	0.540845	0.177083	0.098351	0.959963	0.82407	0.475883	0.505306	0.654786	0.43177	0.693182	1.05411
ENSSSCG00000003083	0.193307	0.210466	0	0.23749	0.130774	0.728519	0.29555	0.391876	0.410788	0.066756	0.508453	0.146947
ENSSSCG00000003085	19.6559	24.362	24.3056	21.8146	18.4956	19.9035	18.2573	21.2496	20.7639	25.7003	20.6837	19.5881
ENSSSCG00000003088	17.1769	16.4685	21.45	2.40803	20.1511	8.97333	29.5678	18.6935	8.62389	9.5913	15.7078	17.1089
ENSSSCG00000003089	14.4693	17.993	14.629	18.2454	16.7296	15.888	14.8974	13.5231	13.8743	14.659	12.3018	14.0292
ENSSSCG00000003090	3.74308	3.6294	3.91467	2.72858	2.34023	3.10995	3.5183	4.95501	4.78377	2.73463	2.39727	2.14594
ENSSSCG00000003092	0.066759	0.078421	0.112409	0.142659	0.040303	0.072234	0.035925	0	0	0.287742	0.044487	0
ENSSSCG00000003093	6.89819	7.41576	7.19301	6.45709	8.3807	7.35353	6.45974	7.38604	7.25004	10.4671	7.1269	9.91399
ENSSSCG00000003098	15.0472	16.1115	13.138	14.268	16.4877	14.2091	13.2653	16.1938	15.5118	14.4983	13.649	17.241
ENSSSCG00000003100	4.3039	5.11743	7.01108	2.93068	3.34815	4.15597	4.18404	4.43274	4.57682	6.68516	4.94628	3.44572
ENSSSCG00000003101	0.0750972	0.105225	0.0577783	0.0311264	0	0.343492	0.113178	0.165072	0.111386	0.262058	0.116389	0.197096
ENSSSCG00000003102	0	0	0	0	0.121793	0	0	0	0	0	0	0
ENSSSCG00000003103	1.5357	2.0724	2.39371	2.47395	2.21839	2.15064	1.33553	1.91381	1.70376	2.92568	1.67601	2.02121
ENSSSCG00000003104	56.5674	51.7193	40.3898	47.8867	62.8505	52.3735	51.5099	53.7679	52.8388	35.8004	43.7096	53.4383
ENSSSCG00000003105	4.22413	5.60708	9.23343	1.41932	5.78915	5.62757	4.81105	5.5251	5.44571	4.73608	5.73473	2.65446
ENSSSCG00000003106	26.1805	28.1388	47.3528	21.6537	21.899	22.0169	24.8833	27.2942	25.5628	18.7528	24.543	18.5353
ENSSSCG00000003107	17.9899	20.257	15.2136	22.4877	36.9105	24.9462	21.0565	16.9879	20.1359	15.7449	16.6706	23.9162
ENSSSCG00000003108	0.0116582	0.017515	0.0198668	0	0.0210374	0.0551045	0	0.0917933	0.0127723	0.0566121	0.0587896	0.0692513
ENSSSCG00000003109	15.4448	15.545	17.1459	15.2663	16.1484	14.8934	13.356	12.4478	15.7874	12.3827	15.1257	14.2152
ENSSSCG00000003110	2.21766	2.4832	3.04572	2.54075	2.07557	2.27559	2.42002	2.08539	2.07222	2.40583	2.51728	2.13305
ENSSSCG00000003111	3.59336	4.21415	4.82404	3.49462	3.85291	4.07281	4.87963	4.97176	4.94331	3.97973	4.58824	4.75734
ENSSSCG00000003112	0.275214	0.618871	0.636798	0.390664	0.817618	0.439288	0.398062	0.74658	0.306583	1.04401	0.975594	0.31618
ENSSSCG00000003113	0	0.112091	0.07076	0	0	0.050828	0	0.084293	0.036644	0.024555	0.035156	0.078105
ENSSSCG00000003114	1.62101	2.23917	2.61452	1.58015	1.99062	1.75398	1.76632	2.11878	2.39854	2.27381	2.17632	1.65293
ENSSSCG00000003115	1.00907	0.705103	2.00288	0.539832	0.819457	1.36951	1.10625	1.42853	1.2918	1.05624	0.812787	0.630269
ENSSSCG00000003119	0	0.035318	0.026807	0	0	0.033576	0.056858	0.04559	0.044732	0	0	0.054802
ENSSSCG00000003120	17.4231	20.4567	17.8265	17.5322	15.2705	16.2201	16.229	17.174	17.9459	14.6704	17.2902	16.6383
ENSSSCG00000003121	5.1083	6.03694	6.39567	5.79024	5.55018	6.06187	3.88395	5.07173	4.68961	9.42108	5.59878	5.43957
ENSSSCG00000003128	0.653977	1.00248	1.56433	0.566755	0.766443	0.949843	1.1218	1.1001	0.735617	0.943415	0.888837	0.59717
ENSSSCG00000003129	0.208853	0.387945	0.234243	0.242998	0.275923	0.087347	0.179521	0.238187	0.13545	0.513831	0.218716	0.377154
ENSSSCG00000003131	0.105589	0	0.231384	0.201625	0	0	0	0	0	0.173415	0.15057	0.152052
ENSSSCG00000003132	16.2826	18.4596	25.2399	15.4331	16.776	17.2714	15.0347	16.2768	17.5756	21.087	16.9945	16.2389
ENSSSCG00000003133	0.040334	0.057585	0.132658	0.036932	0.082491	0.088223	0.032623	0.024717	0.068182	0.053999	0.057491	0
ENSSSCG00000003134	3.52289	4.21583	3.79033	4.02987	4.22198	4.76842	3.99705	5.07684	5.06883	3.13397	4.57838	4.52756
ENSSSCG00000003135	0.792939	0.760918	1.11159	0.190684	0.509209	0.490573	0.96309	0.98292	0.891707	0.729877	0.632119	1.19827
ENSSSCG00000003136	7.46848	9.14233	10.5779	6.46878	10.1913	8.19611	8.30374	9.27698	9.8699	9.96048	7.57493	8.98521
ENSSSCG00000003137	0.664813	1.62324	1.63352	0.631178	1.01017	0.780423	0.93758	1.55324	0.782007	1.31857	0.972375	1.10969
ENSSSCG00000003139	25.8701	29.062	25.006	17.5109	23.2125	22.4072	18.8793	18.0358	26.225	25.6422	22.116	18.4439
ENSSSCG00000003140	1.00704	0.61428	1.11753	0.434196	0.581047	0.523939	0.964221	1.07154	1.25523	0.81151	0.47931	0.386843
ENSSSCG00000003142	0.555007	1.1517	1.42758	1.60689	0.795597	0.632692	0.54943	1.00034	0.846109	1.53999	0.778751	1.01162
ENSSSCG00000003143	20.138	14.856	19.0369	9.38953	17.0208	10.5213	19.6561	13.6124	13.3792	21.6178	11.6579	12.8338
ENSSSCG00000003144	10.4949	13.0985	14.0313	11.6629	11.6589	12.205	10.4559	10.4251	12.1691	15.2933	13.6552	13.0559
ENSSSCG00000003145	0.239861	0.773791	0.745127	0.355574	1.4371	2.05318	0.30701	0.431885	0.678424	1.54294	0.392603	1.06736
ENSSSCG00000003146	0.791675	0.997804	1.19402	0.943539	1.15942	0.715625	0.598537	0.93743	0.701284	1.47359	0.5143	0.784934
ENSSSCG00000003147	1.11827	2.5828	3.52351	0.967682	1.09804	1.35679	2.22109	2.0095	1.64225	2.07057	1.90643	2.0035
ENSSSCG00000003148	19.9117	12.3623	14.6659	9.06955	3.52853	2.56412	3.32156	2.44519	3.99494	17.1357	11.4669	8.50478
ENSSSCG00000003149	0.0627896	0.0878614	0.118199	0.0404946	0.0436122	0.0892378	0.120584	0.0521939	0.0729533	0.0680135	0.087388	0.0975319
ENSSSCG00000003150	11.6568	15.4011	17.1155	11.782	11.3178	10.8894	11.4027	14.2989	14.3	15.7927	13.1049	11.8507
ENSSSCG00000003152	2.94671	3.18986	3.51348	1.93533	2.64571	2.50744	2.35542	2.81597	2.49051	2.71466	2.53435	2.47403
ENSSSCG00000003153	248.257	347.487	334.544	197.934	249.682	271.439	174.679	207.486	204.589	387.545	249.277	275.776
ENSSSCG00000003154	115.451	92.1468	104.475	77.8216	84.8412	67.8856	108.598	125.509	105.018	49.5676	79.6448	86.6153
ENSSSCG00000003155	16.1237	22.0889	33.4088	7.28583	7.50389	3.94061	20.7552	25.6397	16.9115	24.9476	10.1375	8.44034
ENSSSCG00000003156	164.249	172.587	196.094	145.904	161.965	178.464	147.648	150.617	217.921	168.586	166.372	145.718
ENSSSCG00000003157	9.3197	11.6961	5.09294	6.44865	8.84495	7.76025	5.62362	7.84306	7.43558	5.429	9.4514	9.91182
ENSSSCG00000003159	15.2365	13.6584	12.4028	19.1129	15.5435	10.7347	10.3145	10.1652	11.7834	11.4465	14.2492	12.2098
ENSSSCG00000003160	3.93733	5.2123	4.24861	2.99064	5.05054	4.06274	4.00953	4.81498	4.43873	3.94475	5.62499	3.6785
ENSSSCG00000003161	0.755813	1.09873	2.10661	1.31418	1.57584	1.43305	1.35158	2.10582	2.48632	2.85716	1.27806	1.49034
ENSSSCG00000003165	376.846	359.463	585.708	330.633	364.738	423.687	358.656	365.172	359.77	451.99	394.601	330.154
ENSSSCG00000003168	2.24535	3.62376	3.12872	1.90971	3.05513	2.46988	2.6474	3.64342	3.52075	3.36482	2.91484	3.26346
ENSSSCG00000003169	8.50261	10.6135	11.3313	7.53066	8.98992	11.6992	7.25206	7.89618	9.49534	10.4704	8.78321	8.77624
ENSSSCG00000003170	0.023335	0	0	0.0219521	0	0	0.0211328	0	0	0	0	0
ENSSSCG00000003172	0	0	0	0	0	0.029274	0	0	0	0	0	0
ENSSSCG00000003177	3.96502	4.08286	5.35626	2.717	5.23678	5.37114	4.24441	3.97112	4.34768	4.48861	3.67251	3.91691
ENSSSCG00000003178	5.04957	5.56754	7.47102	4.59921	5.13826	5.16634	5.79411	5.37856	5.39182	7.02306	5.12255	5.13654
ENSSSCG00000003183	28.5301	30.3438	43.8104	31.711	35.9506	34.6197	36.2169	35.3428	30.263	45.3717	33.363	28.4481
ENSSSCG00000003187	34.7247	38.1138	38.1965	30.9727	38.8684	41.9433	35.8098	36.8553	41.4458	35.1453	37.2224	33.3774
ENSSSCG00000003189	39.3459	34.6396	36.0251	22.2891	38.5831	29.4072	30.4376	33.3064	36.065	34.1095	42.9618	32.0643
ENSSSCG00000003192	0.268062	0.482604	0.624198	0.743212	0.751717	0.577075	0.538378	0.326976	0.53298	1.27826	0.625962	0.271909
ENSSSCG00000003193	18.3282	19.8926	18.7015	25.6241	15.1558	14.4465	13.776	12.5276	13.4798	15.7063	16.58	16.0555
ENSSSCG00000003194	34.9161	36.7614	36.4621	35.1311	36.7954	36.9846	35.3305	33.3488	35.5012	34.1347	32.6763	37.1867
ENSSSCG00000003195	10.7319	9.93368	14.2201	5.25881	7.45603	7.45916	7.97256	8.39868	12.0303	11.5667	10.0039	8.40875
ENSSSCG00000003196	57.0975	53.5803	57.9157	37.0084	48.0359	44.7336	48.1607	45.8505	54.8779	32.0522	50.0806	46.4928
ENSSSCG00000003197	4.25778	4.30941	5.22011	3.80901	5.17187	3.68002	4.20196	4.08124	4.55613	4.06783	4.03249	4.15026
ENSSSCG00000003198	3.44774	3.36127	3.66769	2.54924	5.86657	5.16739	4.45255	3.09823	5.52947	3.47074	4.06283	3.40527
ENSSSCG00000003199	15.6201	18.0098	21.6397	15.2081	18.6364	17.6348	16.4464	15.4418	15.348	19.4271	15.972	16.1987
ENSSSCG00000003201	13.1584	3.83174	5.69894	6.20848	6.90689	7.14332	3.4405	4.84382	4.72164	7.58525	8.55866	7.77004
ENSSSCG00000003204	1.46127	2.26266	2.14661	3.02064	1.97485	1.89327	1.74613	1.55017	1.52722	1.91674	1.97059	1.50783
ENSSSCG00000003207	0	0	0	0.08552	0	0	0	0	0	0	0.101145	0.118832
ENSSSCG00000003211	24.5822	24.8869	30.532	23.6913	26.5443	23.2595	23.1788	25.7396	27.8479	23.5771	23.0091	27.5966
ENSSSCG00000003212	0.116576	0.441376	0.577514	0.099897	0.184018	0.261903	0.226638	0.201586	0.468754	0.417538	0.136584	0.202094
ENSSSCG00000003214	0.109193	0.099896	0.049787	0	0.076314	0	0.079142	0.131762	0.301529	0	0.0788	0.063632
ENSSSCG00000003216	0.73806	0.666755	0.706965	0.439769	0.710577	0.591741	0.686622	0.782518	0.690052	0.924305	0.93151	0.702921
ENSSSCG00000003217	4.55116	4.48913	6.48742	3.70852	4.25043	4.38908	4.26543	5.00207	5.35388	3.62537	4.87027	3.63363
ENSSSCG00000003218	1418.15	1238.84	1189.19	1152.42	1154.23	1184.3	1178.85	1143.22	1173.33	974.832	1327.35	1371.22
ENSSSCG00000003219	2.79071	2.13157	2.13113	0.840338	1.47663	1.47153	1.17843	1.92051	2.47296	1.4164	2.90098	2.87214
ENSSSCG00000003222	0.165765	0.227704	0.296367	0.338292	0.674191	0.357464	0.262689	0.57859	0.415058	0.17411	0.270585	0.155149
ENSSSCG00000003225	0	0	0.052717	0	0	0	0	0	0	0.03791	0	0
ENSSSCG00000003228	0	0.0220249	0.0294961	0	0.0212249	0.0254677	0.0487379	0	0.0239524	0	0.0358672	0
ENSSSCG00000003229	30.4583	38.0447	38.1248	41.8371	31.4438	32.7391	31.6227	32.0789	33.1745	48.2487	39.2318	33.2119
ENSSSCG00000003230	0.153688	0.147105	0.260789	0.35919	0.047127	0.371586	0.083247	0.275496	0.072416	0.377886	0.279643	0.081926
ENSSSCG00000003231	0.741474	1.52785	2.4492	0.448942	0.535872	0.636898	0.362222	0.599439	1.31203	1.73514	0.981486	0.908526
ENSSSCG00000003232	0	0	0	0	0	0	0	0	0	0.030441	0	0
ENSSSCG00000003233	0.262229	0.93795	1.09519	0.644704	0.936197	1.01076	1.13237	0.833503	0.8162	0.793257	0.777773	1.07017
ENSSSCG00000003234	0.079922	0.126587	0.074329	0.085872	0.024078	0.064664	0	0	0	0.033604	0.04155	0.056938
ENSSSCG00000003236	0.075655	0.153708	0.285949	0.094438	0.074954	0.135569	0.062403	0.13581	0.199257	0.148265	0.042598	0.088808
ENSSSCG00000003238	0.180646	0.117783	0.197243	0	0.066137	0.091472	0	0.102496	0.072851	0.112186	0.096783	0
ENSSSCG00000003239	0.042957	0.02982	0.0787504	0.0284439	0	0	0	0.0177263	0.0313591	0	0.0352598	0.0486104
ENSSSCG00000003240	0.628845	0.767643	0.966533	0.869999	0.653935	0.543669	0.777449	0.693019	0.690218	0.208537	0.647114	0.67389
ENSSSCG00000003241	0.262712	0.368224	0.297368	0.056702	0.418329	0.328263	0.401622	0.496163	0.494988	0.171309	0.226258	0.269088
ENSSSCG00000003248	0	0	0	0	0.023351	0	0	0	0	0.038752	0	0
ENSSSCG00000003251	0.015891	0	0.030924	0.030756	0.027468	0.0183	0.01607	0.019857	0.036281	0.030779	0.038223	0.015476
ENSSSCG00000003253	6.3537	7.43697	11.9102	3.24604	7.2292	10.4617	6.10727	8.73038	7.80965	13.6714	7.73061	6.98723
ENSSSCG00000003255	0.479202	0.273184	0.374651	0.263244	0.590171	0.579761	0.485677	0.289955	0.522563	0.205438	0.335185	0.295825
ENSSSCG00000003256	0.042592	0.0278348	0.138685	0.0523641	0.0724792	0.147283	0.0178199	0.0462093	0	0.0934942	0.224365	0.03029
ENSSSCG00000003257	12.8623	10.9959	12.5149	14.6047	15.4785	11.4302	9.92235	10.9878	13.9268	14.6462	13.721	11.5713
ENSSSCG00000003259	0	0.07662	0.016125	0.046104	0	0	0	0	0.06999	0.028269	0.022973	0.045008
ENSSSCG00000003261	22.2636	23.0933	34.8519	24.975	17.1058	23.5988	19.6007	18.7157	22.0307	26.8736	25.4318	20.9751
ENSSSCG00000003262	7.89696	8.63456	8.94262	8.83887	8.81343	9.26082	9.36124	7.6006	9.37393	8.37659	7.65628	7.87987
ENSSSCG00000003263	6.68107	7.36131	7.36964	5.71367	5.80297	5.8825	6.94267	7.09421	7.49187	5.93703	7.61172	6.52811
ENSSSCG00000003264	4.08996	4.37776	5.9494	3.28708	3.75965	2.97614	3.1516	4.00068	3.75047	4.60148	4.51201	3.25081
ENSSSCG00000003265	1.28468	2.11356	1.90028	1.92141	2.29892	2.1699	1.43769	1.95612	1.43857	3.37045	1.55291	1.89478
ENSSSCG00000003267	2.04225	3.30777	4.6334	2.24975	2.7991	2.93824	2.96707	2.52543	3.31632	3.83265	3.82972	3.2872
ENSSSCG00000003268	2.38881	4.327	5.63475	3.78945	4.15834	3.75666	3.68446	3.96416	3.68703	4.5823	4.27024	2.73418
ENSSSCG00000003269	1.20117	0.888123	0.535967	0.693537	0.825849	0.847778	0.99193	1.11196	1.49248	1.2129	1.04361	1.04482
ENSSSCG00000003271	0.255005	0.129591	0.429522	0.0611587	0.23264	0.222162	0.254684	0.208985	0.218736	0.246909	0.265646	0.261429
ENSSSCG00000003272	0	0	0.101626	0	0.051746	0	0	0.103847	0	0.088201	0.094261	0.031567
ENSSSCG00000003275	0	0	0.054014	0	0	0	0	0	0	0	0	0
ENSSSCG00000003278	0	0.064837	0.545809	0.018858	0.179056	0.136847	0.045887	0.205698	0	0.034823	0.033125	0
ENSSSCG00000003284	0	0	0.084384	0	0	0	0	0	0	0	0	0
ENSSSCG00000003288	5.38728	5.70089	5.20392	4.14896	7.54917	6.5248	5.2417	6.31153	5.85083	4.34449	5.32288	5.11052
ENSSSCG00000003289	10.5075	12.4476	8.86013	12.7183	9.72187	9.72651	9.46015	8.99728	8.74249	17.7178	12.0078	12.1472
ENSSSCG00000003301	18.116	17.6808	21.2225	16.4129	20.63	18.1742	16.6565	18.3576	17.928	15.1601	16.2172	17.6222
ENSSSCG00000003302	0	0.0539309	0.056825	0.135866	0.189701	0	0	0	0.0934052	0.160179	0	0.0669086
ENSSSCG00000003317	2.90634	2.7303	3.37416	3.1297	3.0475	2.57284	2.5375	3.22371	2.7108	3.71323	2.12791	3.82972
ENSSSCG00000003322	0.309264	0.427186	0.49856	0.33787	0.333113	0.415516	0.259884	0.430981	0.269173	0.495019	0.482012	0.272273
ENSSSCG00000003324	0.034005	0.176578	0.323021	0.172903	0.084061	0.115025	0.132312	0.163031	0.166131	0.09164	0.188939	0.158671
ENSSSCG00000003326	2.39094	1.71832	2.68254	0.980985	1.73757	1.70394	1.71621	1.66914	1.96613	2.95844	1.63419	2.11829
ENSSSCG00000003329	1.79194	1.88343	3.33018	1.18687	1.82877	1.9441	2.06752	2.20982	2.10361	2.43194	1.74995	1.72498
ENSSSCG00000003331	0	0	0	0	0	0.070043	0	0	0	0.066	0	0
ENSSSCG00000003332	20.7302	22.8338	24.6266	21.3114	22.8957	23.4706	19.6313	23.57	22.0691	20.6922	20.5531	21.0071
ENSSSCG00000003333	0	0.150328	0.168183	0.0195057	0.046243	0.0735145	0	0.130673	0.072521	0.202515	0	0.105764
ENSSSCG00000003334	11.4613	9.21705	13.3405	12.1047	12.2985	12.1404	11.1899	11.3377	11.3809	9.72036	10.1587	11.6465
ENSSSCG00000003338	1.46705	1.5789	2.53947	1.94341	1.08752	1.41715	1.96918	1.26487	2.11601	2.7981	1.66022	1.27986
ENSSSCG00000003339	5.15415	6.12922	6.21842	5.55444	6.529	6.30205	6.15077	6.99068	5.40805	7.73084	6.37741	6.30673
ENSSSCG00000003341	0.308938	0.508961	0.716547	0.387859	0.517155	0.486332	0.324018	0.495166	0.342807	0.686158	0.440301	0.295025
ENSSSCG00000003342	55.9034	70.2442	70.9112	101.879	86.8024	76.022	59.6858	58.1407	52.0183	96.2175	55.9378	79.6561
ENSSSCG00000003343	3.18629	3.08079	3.54837	3.05424	3.21451	2.68318	2.71551	3.46936	3.57315	3.77107	2.59698	3.04719
ENSSSCG00000003344	3.78047	5.03114	7.39329	3.81621	3.76629	4.27998	4.37078	6.01622	5.08981	8.03942	4.77473	5.06611
ENSSSCG00000003346	0	0	0.152659	0	0.027074	0	0	0.067097	0.101891	0.245281	0	0
ENSSSCG00000003348	31.9717	31.0166	35.8396	29.4009	33.5545	35.05	29.2719	33.2015	28.0513	35.3362	27.1808	29.3054
ENSSSCG00000003350	24.5103	23.1929	20.1469	18.8992	24.2124	21.5405	23.4049	24.8525	26.7635	25.4365	19.1908	22.9037
ENSSSCG00000003351	1.76409	1.38783	4.25558	0.529964	0.870149	1.41607	1.29808	1.58718	1.37679	2.44016	1.48445	0.6656
ENSSSCG00000003352	13.4154	14.1881	14.8253	11.6815	13.7384	11.7888	12.4521	13.2581	13.5322	12.2489	12.5396	13.0601
ENSSSCG00000003353	1.967	2.6517	3.76208	1.63656	2.02045	2.17215	2.28789	2.56931	2.66376	2.34011	2.01237	1.78738
ENSSSCG00000003354	25.74	28.7925	47.4019	22.9945	25.5824	25.0427	27.1169	28.5005	36.5456	40.947	22.8451	23.9868
ENSSSCG00000003356	0.0861891	0	0.143846	0.341407	0.0138108	0.0348447	0.0217587	0	0.0400263	0.186398	0.126986	0
ENSSSCG00000003359	10.4396	12.6846	13.221	17.0644	12.6575	11.8665	9.09904	11.8326	12.5488	14.013	11.3317	12.0326
ENSSSCG00000003360	5.2241	6.33213	8.48826	5.59186	7.34136	7.14786	4.32583	5.73523	6.5225	8.69045	5.09509	5.08619
ENSSSCG00000003362	2.08275	2.37328	3.686	1.9449	2.42071	2.16223	1.80225	2.28235	2.36211	2.17742	1.66475	2.06514
ENSSSCG00000003366	0.015285	0	0.064358	0	0.012729	0.012049	0.00732	0.030744	0	0.034028	0.019665	0.021494
ENSSSCG00000003368	0	0.085329	0.041722	0	0.070932	0	0.072342	0.069254	0.060701	0.164648	0.022967	0
ENSSSCG00000003369	12.5896	14.4139	17.3555	17.9471	23.3327	19.3596	20.6674	18.5802	19.3937	13.4201	10.8115	16.0899
ENSSSCG00000003370	0	0	0	0	0	0	0	0	0	0	0.060497	0
ENSSSCG00000003371	0.948625	0.806446	1.40818	0.377775	1.2495	0.955967	0.933401	1.56936	1.30161	0.949307	0.788064	0.945721
ENSSSCG00000003374	0.064842	0.0616948	0.0763233	0	0	0	0.108707	0.0693021	0.0846248	0.0566422	0.0326278	0.0191239
ENSSSCG00000003376	1.09381	1.01548	1.81446	0.993636	1.31523	1.27148	1.19134	1.77515	1.76453	2.03339	1.24159	1.13587
ENSSSCG00000003377	0.149854	0.237517	0.436669	0.0250267	0.153384	0.131943	0.316256	0.454206	0.492426	0.228156	0.304806	0.294237
ENSSSCG00000003379	21.1256	27.4851	20.0233	15.1552	21.6073	19.8784	21.1764	16.6721	24.73	21.2177	18.3279	19.1021
ENSSSCG00000003382	0.546051	1.04946	0.650615	0.762543	0.469626	0.476063	0.428746	0.705532	0.441235	0.538942	0.679658	0.475713
ENSSSCG00000003383	2.06393	2.1747	2.38174	2.30069	2.83632	2.61011	2.60661	2.29386	2.75312	1.81001	2.01513	2.63892
ENSSSCG00000003384	9.74576	10.8527	9.78624	8.65676	9.61871	10.3897	9.05348	10.2425	10.9545	8.53412	9.51394	9.24935
ENSSSCG00000003385	164.715	165.306	131.699	149.256	168.534	169.576	156.244	146.227	174.943	132.719	157.425	155.72
ENSSSCG00000003386	0.049173	0.095712	0.040999	0.0905	0	0.044383	0	0.076729	0.02149	0	0.080285	0.052845
ENSSSCG00000003393	2.67943	3.05571	1.98808	3.64625	2.4019	3.03551	1.91715	2.26102	2.54711	2.23545	2.29806	2.60536
ENSSSCG00000003395	0.083525	0.287346	0.602894	0.071938	0.442151	0.346137	0.339396	0.4433	0.200587	0.386885	0.285134	0.168097
ENSSSCG00000003396	7.94902	9.95625	10.9035	8.49014	9.14755	12.3994	10.0058	12.7179	9.65523	12.8388	9.00409	8.572
ENSSSCG00000003398	4.71783	6.43792	5.43889	4.16003	5.45826	4.13227	3.61749	3.6493	4.25531	3.71692	4.02681	3.75291
ENSSSCG00000003399	0.125101	0.439363	0.228742	0.258346	1.82573	0.636549	0.568068	0.332795	0.785682	0.387608	0.149511	0.48172
ENSSSCG00000003400	3.91868	2.23084	4.5336	4.03137	2.16928	2.2174	3.7068	4.07092	4.99759	2.01896	5.20471	4.85571
ENSSSCG00000003401	39.7313	35.2517	30.4877	30.26	64.8154	45.5746	46.2398	36.887	43.2706	33.3759	31.2385	45.7245
ENSSSCG00000003402	6.24683	9.54824	12.2059	3.14583	9.01576	6.96431	6.80714	7.31856	6.45007	7.22514	7.65583	4.86064
ENSSSCG00000003403	0.918915	0.724765	0.930962	0.512938	0.634731	0.331897	2.93313	0.612423	0.814399	0.461575	0.315213	0.635141
ENSSSCG00000003404	3.36812	4.19324	5.37369	3.25111	3.58042	4.00994	3.73029	3.55823	2.82598	3.9207	3.17159	3.42131
ENSSSCG00000003405	5.48145	6.88731	6.20658	8.02023	6.36886	4.90327	6.47802	6.38914	7.71598	5.16758	7.28124	5.69652
ENSSSCG00000003407	4.03745	4.53772	3.48443	3.98841	3.97369	3.75187	4.2486	5.15707	4.01811	3.55677	3.89543	4.17835
ENSSSCG00000003410	0.00060669	0.0696075	0.00217058	0	0	0.017872	0.0450231	0	0.0331286	0.0548066	0	0
ENSSSCG00000003412	3.32121	3.72945	4.05669	3.74036	3.44439	2.64648	3.07392	3.57447	2.71544	3.88593	3.34592	3.1292
ENSSSCG00000003413	4.46047	5.53073	4.75799	6.03926	6.07843	5.29906	4.52243	4.43109	4.85665	6.33014	4.85828	5.87389
ENSSSCG00000003414	0.256207	0.133872	0.340326	0.0532766	0.0745798	0.0741659	0.0664707	0.366066	0.0600434	0.21718	0.0639829	0.209434
ENSSSCG00000003419	5.90909	6.28401	8.80251	4.44775	4.92074	4.84232	5.59968	5.37824	5.93176	5.72029	5.34118	3.31823
ENSSSCG00000003421	1.32247	1.85528	1.3783	2.25169	2.87579	2.23805	1.34084	0.986847	1.42911	2.0889	1.94247	1.86656
ENSSSCG00000003423	0	0	0.016705	0	0	0.008616	0	0	0	0.012065	0.011287	0.009125
ENSSSCG00000003428	1.32649	2.20211	2.66627	1.26505	1.59201	1.39182	2.73502	2.11204	2.17839	2.23735	1.60713	1.45588
ENSSSCG00000003429	0.827358	1.17685	1.36458	0.601956	0.776304	0.822539	1.08177	1.28443	0.677758	1.03052	1.04756	0.863946
ENSSSCG00000003432	13.2538	14.2351	13.514	14.5156	15.5825	14.197	14.1416	12.648	12.5345	11.7115	11.6341	12.6236
ENSSSCG00000003433	11.1599	16.7091	17.1604	6.11596	13.048	11.8184	16.8547	21.4791	18.527	16.861	14.8481	14.0099
ENSSSCG00000003434	35.9333	46.6869	27.1987	47.7064	41.1096	31.4446	32.3713	33.2082	35.9796	38.9195	34.5853	38.2744
ENSSSCG00000003435	1.13965	1.68332	1.69422	1.98383	1.10196	0.905862	1.23904	0.878311	0.928778	2.84951	1.54671	1.15975
ENSSSCG00000003438	1.51253	1.85863	2.01575	2.15348	1.64204	1.68275	1.43071	1.53147	1.54046	2.35069	1.075	1.70752
ENSSSCG00000003439	24.9784	31.2108	34.4693	12.6517	42.7607	40.6663	33.9933	25.086	40.8054	23.017	23.4639	39.7809
ENSSSCG00000003440	0	0	0	0	0	0	0	0.049732	0	0	0.047363	0
ENSSSCG00000003449	0.225789	0.732624	0.771777	0.464706	0.758186	0.446856	0.740682	0.327676	0.089435	0.990676	0.622824	0.318447
ENSSSCG00000003451	2.63254	5.53019	5.60443	3.92703	7.02228	5.85638	5.60808	4.07059	4.35147	5.53468	2.50075	5.01198
ENSSSCG00000003455	0.093309	0.118989	0.13607	0.115869	0.0555361	0.061716	0.030903	0.072397	0.100332	0.113287	0.175074	0.057481
ENSSSCG00000003458	2.53407	6.47076	8.19512	2.6902	3.61618	5.19808	4.52994	4.29934	3.10189	4.84304	3.77979	3.47886
ENSSSCG00000003459	0.518567	0.099759	0.680305	0.126796	0.240229	0.423536	0.329726	0.372739	0.240189	0.181782	0.160751	0.0390563
ENSSSCG00000003460	0.617363	1.00503	1.40474	0.489247	0.829606	0.895757	0.863179	0.961855	0.864879	0.655489	0.751527	0.816882
ENSSSCG00000003461	9.16812	12.9263	11.2975	11.6809	11.6302	10.3675	13.5945	10.9015	10.6545	8.43988	12.5662	2.3171
ENSSSCG00000003463	0.26569	0.046999	0.362181	0.0543333	0.291443	0.157648	0.120958	0.154859	0.156297	0.380846	0.265391	0.0832617
ENSSSCG00000003464	1.1734	1.20612	1.6319	0.985611	1.42278	1.34593	1.27187	1.44526	1.21171	1.41339	0.932773	0.963887
ENSSSCG00000003465	3.76485	3.32705	4.31939	4.2117	2.47366	3.39253	2.66479	3.07719	2.8326	4.1778	2.9654	1.99013
ENSSSCG00000003466	0.570548	1.22935	1.09383	0.939044	0.66657	0.704119	0.215483	0.411919	0.269177	2.2831	0.961366	0.73902
ENSSSCG00000003468	80.8715	86.68	71.6353	89.8421	109.767	108.226	95.7534	79.7861	82.8301	63.0253	70.1889	82.9903
ENSSSCG00000003470	1.4877	1.11717	1.16226	2.8856	1.64727	3.22162	1.10274	1.13512	0.712633	3.23966	1.40145	0.377978
ENSSSCG00000003471	1.47828	1.8978	2.31465	1.04232	1.89988	2.23647	2.4228	3.13687	2.10487	4.91694	1.84126	1.6095
ENSSSCG00000003472	0.226067	0.342438	0.414867	0.131527	0.254305	0.234738	0.227128	0.568603	0.331846	0.22741	0.128062	0.335934
ENSSSCG00000003473	0.110455	0.272128	0.469397	0.22151	0.213632	0.252336	0.226044	0.267758	0.427357	0.570685	0.423337	0.14324
ENSSSCG00000003476	0	0	0	0	0	0.01285	0	0	0	0	0	0
ENSSSCG00000003477	1.0741	1.59555	2.28693	1.20455	1.40454	1.40016	1.58148	1.67192	1.52385	2.25777	1.3208	0.956587
ENSSSCG00000003478	0.824951	0.86827	1.17005	0.55895	1.04596	0.765216	0.811397	1.19417	0.976482	1.31104	0.776737	0.809378
ENSSSCG00000003479	1.83034	2.52926	3.17528	0.177382	1.37832	2.18488	0.90455	1.8859	1.42707	2.66782	1.07949	1.55436
ENSSSCG00000003481	0	0	0	0	0.011517	0	0	0	0	0	0	0
ENSSSCG00000003483	0.055536	0	0	0	0	0.031977	0	0	0.06361	0	0.074701	0
ENSSSCG00000003484	0	0	0.048908	0	0	0	0	0.077908	0.05865	0	0.058484	0
ENSSSCG00000003485	2.61423	2.68526	4.38234	1.81456	2.87833	3.41557	3.49115	4.07285	3.83364	2.93281	2.94901	2.23968
ENSSSCG00000003486	18.7092	19.1653	18.5699	22.4456	25.1802	23.5337	17.333	17.0406	18.3824	21.8677	17.2023	18.6908
ENSSSCG00000003488	6.30321	7.68909	8.78331	6.85689	7.92367	7.37299	6.97223	7.65686	7.09844	6.1798	6.1822	7.9073
ENSSSCG00000003489	3.30748	3.80892	4.7259	3.00818	3.86394	3.40275	4.39268	4.59294	4.69026	4.30683	4.14394	3.97899
ENSSSCG00000003491	1.14054	4.23136	2.60161	4.51212	3.40664	4.00569	3.26768	1.95992	3.2802	3.53537	2.82564	3.2275
ENSSSCG00000003492	2.58451	3.13801	4.45057	2.43088	1.88503	2.7266	2.56556	3.45501	3.20876	3.2653	2.25174	2.40458
ENSSSCG00000003493	25.8428	21.6508	19.9399	14.5324	15.6967	14.2691	22.5244	26.6496	22.1135	13.8753	23.4974	18.7645
ENSSSCG00000003505	19.738	24.136	34.2402	19.4903	17.8388	22.5031	19.7085	27.2331	23.0401	27.1064	20.9536	17.8409
ENSSSCG00000003506	92.485	105.821	99.0276	142.74	139.884	106.777	82.1718	68.0542	70.926	136.86	91.8639	94.9064
ENSSSCG00000003508	0.122143	0.089801	0.222363	0.033461	0.073346	0.087524	0.159205	0.154828	0	0.120472	0.133316	0.099228
ENSSSCG00000003509	0.023507	0	0	0.14876	0	0.031749	0.019176	0.03551	0	0.041528	0.083728	0
ENSSSCG00000003511	11.3736	13.9562	17.1249	10.6348	12.2269	10.3843	11.1956	13.2407	13.4776	12.0054	11.885	11.3616
ENSSSCG00000003512	27.4208	33.0048	27.8411	35.7521	51.4145	40.5851	38.0125	27.336	33.251	27.34	28.941	35.2271
ENSSSCG00000003513	5.85919	9.174	13.1747	6.14712	8.01521	9.15169	7.6629	10.5243	8.61086	13.1433	10.9011	6.61904
ENSSSCG00000003514	20.9728	25.4772	42.4571	13.2039	25.5318	27.2502	25.0896	38.3997	30.8552	29.7669	26.9681	22.5723
ENSSSCG00000003520	40.3633	38.0361	50.4909	36.8329	47.7975	50.0428	43.7773	45.7239	48.4211	43.0597	39.8572	37.2125
ENSSSCG00000003521	3.64591	4.15214	3.22706	2.77941	4.12475	4.94394	5.26807	3.68743	4.26967	2.94399	2.96046	3.09885
ENSSSCG00000003524	3.51098	9.54636	15.3954	1.17344	6.01165	7.03757	5.39639	10.8539	11.8576	7.18252	4.52524	4.22033
ENSSSCG00000003527	0.328498	0.308034	0.954402	0.150045	0.676473	0.740086	0.76702	1.98783	1.49065	0.494869	0.929873	0.262851
ENSSSCG00000003531	6.32574	7.0707	5.80011	6.42751	7.13608	6.75889	6.98872	6.48895	7.57983	6.59504	6.80067	8.24467
ENSSSCG00000003532	1.05122	0.879551	1.6402	0.779121	0.954321	0.982645	1.14185	1.74895	1.92215	1.55439	0.996276	1.54274
ENSSSCG00000003539	0.0366075	0.0320715	0.0912777	0	0	0.0193839	0.0521403	0.0787199	0.0115207	0.0329246	0	0.0601386
ENSSSCG00000003543	1.84316	2.2335	2.27223	2.18818	2.28846	1.78689	2.00187	2.42867	2.18086	2.282	1.97201	2.28413
ENSSSCG00000003549	2.49128	3.11598	3.84978	2.74231	2.73836	2.09138	2.41486	3.39801	2.42067	3.48398	3.14294	3.08983
ENSSSCG00000003551	0.233666	0.394357	0.288555	0.312522	0.276305	0.274653	0.499469	0.656599	0.279964	0.421707	0.120903	0.27861
ENSSSCG00000003552	0	0.0136647	0.0334812	0	0.0443141	0.0187031	0.0187137	0.0498669	0	0	0.00778059	0
ENSSSCG00000003553	5.33662	4.96964	5.53257	5.4584	4.80598	4.48817	4.61882	4.77832	4.73064	5.86824	4.0203	4.68968
ENSSSCG00000003554	7.34676	10.834	13.1943	4.31004	8.39696	7.1054	7.63978	10.7565	7.74913	7.98347	7.19352	7.50931
ENSSSCG00000003555	30.1675	43.8353	61.554	30.4648	33.3853	38.8178	36.0532	40.077	45.3908	49.4707	36.141	33.6997
ENSSSCG00000003558	0.175553	0.650254	0.793339	0.191168	0.417809	0.389055	0.387106	0.691253	0.61311	0.47162	0.481964	0.365402
ENSSSCG00000003559	7.45467	7.40918	8.29194	6.45888	7.32404	6.67623	6.20772	7.61211	8.28351	5.84463	5.87135	9.27244
ENSSSCG00000003561	3.78054	5.27722	5.66525	4.82538	4.91183	4.61296	4.31182	4.5013	4.63811	4.17917	3.46767	4.35678
ENSSSCG00000003564	2.18212	3.47688	2.60063	2.86054	2.07064	2.91445	1.99863	1.67729	2.89137	2.48306	2.97294	2.25176
ENSSSCG00000003565	0.243311	0.096368	0.2808	0.547972	0.229173	0.400342	0.111072	0.094042	0.244542	0.520766	0.588196	0.301942
ENSSSCG00000003566	28.9549	30.1889	29.3	26.513	31.3738	31.5197	25.5849	26.1889	27.0319	24.2446	26.66	29.5851
ENSSSCG00000003567	0	0	0	0	0.116092	0	0	0	0	0.039183	0	0
ENSSSCG00000003569	1.39561	1.90528	2.0692	2.06115	0.990867	1.06758	1.3739	1.47506	1.12894	2.74524	1.83899	1.23564
ENSSSCG00000003570	15.5574	15.1686	12.7975	17.4915	17.7889	14.7395	15.5405	13.8157	12.977	12.6048	13.0263	15.7314
ENSSSCG00000003572	0	0.10953	0.201457	0	0.0990222	0.0342349	0.109945	0	0.0888723	0.108515	0	0.0458915
ENSSSCG00000003573	0.59863	0.727407	0.945647	0.336209	0.476705	0.541075	0.506198	0.456494	0.480669	0.676148	0.395883	0.445564
ENSSSCG00000003576	0	0	0	0	0.029259	0.061258	0	0	0	0.032993	0.023254	0
ENSSSCG00000003577	2.07256	3.20581	4.7829	2.30289	2.70847	3.30595	2.58342	4.10565	2.8924	3.48509	2.69957	2.88734
ENSSSCG00000003578	0.705435	1.24225	2.3779	0.80531	1.30127	0.907238	1.10189	2.6405	1.21582	1.18953	2.07174	1.34447
ENSSSCG00000003580	2.01633	2.32498	2.90431	1.57954	2.99022	2.73212	2.47235	2.50914	3.33643	2.46846	2.66223	2.46898
ENSSSCG00000003582	10.8419	13.1359	15.1279	8.60047	10.7325	13.764	12.0479	17.8702	17.0274	6.95907	10.6053	8.57487
ENSSSCG00000003583	4.42979	5.48538	5.51166	4.1072	5.96547	4.61504	6.09363	5.85059	5.73904	4.83214	5.14368	5.21443
ENSSSCG00000003584	0.195826	0.396353	0.747995	0.105806	0.233069	0.239596	0.150637	0.330992	0.193892	0.348163	0.189812	0.210685
ENSSSCG00000003586	18.3259	12.6733	13.1455	10.0149	15.4478	14.6195	15.4551	15.7937	13.2934	9.66424	10.6324	13.6427
ENSSSCG00000003589	1.64053	1.44099	1.48825	1.68177	1.46992	1.57035	1.26819	1.32978	1.39119	1.7288	1.39968	1.48101
ENSSSCG00000003590	0.272381	0.424218	0.439698	0.1028	0.288474	0.277547	0.421785	0.471661	0.318531	0.272944	0.397305	0.232715
ENSSSCG00000003591	9.29688	11.8908	8.27989	9.4298	10.3994	9.32999	8.51355	9.34887	9.80076	8.34547	10.6742	11.5047
ENSSSCG00000003592	0.877495	1.47613	2.95786	1.03994	1.58376	2.18705	1.32244	1.88986	2.17422	2.31193	2.25476	1.834
ENSSSCG00000003596	4.76464	6.72954	8.29342	7.73248	6.16736	7.32595	7.29737	7.91223	7.00068	5.908	5.56654	6.20584
ENSSSCG00000003600	2.7318	3.45135	4.65965	3.78489	3.26847	5.51127	2.49485	3.08828	3.32454	4.17467	3.52363	3.59721
ENSSSCG00000003601	0	0.117196	0.129775	0.00793212	0.0335616	0.0344823	0.0342304	0.0965403	0.0193612	0.0514431	0.0373128	0.0680116
ENSSSCG00000003603	1.6304	3.22337	2.74112	0.782667	1.69192	1.8964	1.3387	4.01564	2.17559	1.64331	2.03848	1.64591
ENSSSCG00000003604	0.104805	0.175776	0.64498	0.0978381	0.186838	0.292622	0.33934	0.357176	0.280725	0.19323	0.184542	0.11612
ENSSSCG00000003608	0.529049	0.513756	1.03036	0.044557	0.407727	0.569037	0.409328	0.605579	0.995955	0.825335	0.776993	0.315999
ENSSSCG00000003610	2.23107	2.33659	3.30459	2.14215	2.43248	1.57312	2.02312	1.76131	1.49461	1.89012	1.94587	1.73746
ENSSSCG00000003612	48.8287	53.5704	47.7219	46.7788	46.4284	48.6129	33.4105	39.3297	39.8438	68.0843	40.2659	44.8807
ENSSSCG00000003613	3.57946	6.53589	6.68722	4.06699	4.48067	4.79786	4.22297	5.95446	5.62056	5.65065	4.71432	3.7925
ENSSSCG00000003616	2.33345	1.73321	2.91637	1.34937	1.99022	3.35218	1.50345	1.97941	2.27053	4.0877	2.02267	2.9621
ENSSSCG00000003617	4.26215	5.81296	6.86016	3.99283	6.39605	6.83252	5.41044	6.55879	6.17839	6.43552	4.01565	5.3804
ENSSSCG00000003619	0.448752	0.667331	0.627352	0.872002	0.198185	0.291286	0.100695	0.386668	0.285767	0.665438	0.478598	0.372974
ENSSSCG00000003620	0.360216	0.873131	0.491857	0.695997	0.481114	0.199033	0.460129	0.37314	0.421281	1.17986	0.414518	0.511152
ENSSSCG00000003621	0.465525	0.653397	0.644529	0.502904	0.629364	0.473328	0.48777	0.336512	0.594411	0.670977	0.44401	0.345599
ENSSSCG00000003627	2.01721	2.29847	2.75034	2.23975	2.2514	2.42294	2.40509	2.43827	2.37383	2.41458	1.99396	2.6814
ENSSSCG00000003628	0.310935	0.437578	0.613848	0.48415	0.703739	0.517399	0.234555	0.391324	0.340646	0.558157	0.420304	0.344469
ENSSSCG00000003630	2.14249	3.03081	2.51889	3.03346	3.56668	3.00294	2.43832	2.42566	2.50055	2.21243	2.27421	3.27615
ENSSSCG00000003634	3.52423	5.72296	6.13489	5.87776	5.20056	4.13837	4.96714	6.19737	5.61354	5.84215	5.95752	5.46501
ENSSSCG00000003637	32.8871	32.4072	28.9147	28.7747	41.9876	35.5162	32.2044	26.8623	30.6334	28.9703	26.4689	32.5104
ENSSSCG00000003640	0	0.057713	0.029654	0.034666	0.008985	0.049532	0.017695	0.051514	0.027401	0.031364	0.006892	0
ENSSSCG00000003642	3.93918	4.18914	8.90793	3.95329	5.12123	3.70151	4.36305	5.27762	4.58307	8.11925	5.086	4.36655
ENSSSCG00000003643	13.6218	14.2074	18.3214	14.942	14.6336	14.3216	13.5422	14.789	16.7079	15.7062	14.2914	15.1742
ENSSSCG00000003644	79.0245	52.3361	55.8185	162.436	105.157	82.0614	31.2394	23.3005	33.3854	111.92	58.082	31.0084
ENSSSCG00000003645	16.6611	14.6054	17.9128	19.4545	18.8352	14.9333	12.0546	12.0147	15.1504	17.7551	11.7885	12.5097
ENSSSCG00000003646	0.098649	0.458385	0.356162	0.282957	0.311609	0.328021	0.241193	0.208375	0.054135	0.390955	0.142103	0.217975
ENSSSCG00000003648	11.6325	13.657	13.7695	12.5636	14.4644	10.8094	10.8737	9.23125	13.239	11.6029	8.90791	12.8431
ENSSSCG00000003650	0.229927	0.04035	0.203035	0.064303	0	0.061275	0.275423	0.325374	0	0.180383	0.323934	0.039499
ENSSSCG00000003651	0.202374	0.14871	0.376406	0	0.178999	0.192578	0.142775	0.318839	0.12884	0.180093	0.275719	0.189884
ENSSSCG00000003652	12.2784	12.3652	15.1879	13.2732	16.5151	14.3912	14.22	11.9328	14.8338	10.1828	10.3902	11.4825
ENSSSCG00000003653	53.0304	58.2751	65.1317	60.3393	53.3729	58.5901	48.6985	49.3516	56.8728	57.7915	54.0829	50.2166
ENSSSCG00000003654	3.4973	4.46986	6.10008	2.39883	4.30636	3.98945	4.69096	5.97467	6.28964	3.82486	3.58391	3.87889
ENSSSCG00000003655	0.084697	0.055042	0	0.029214	0.033313	0.066123	0.029741	0.02288	0	0	0.066967	0
ENSSSCG00000003659	0	0	0	0	0.012559	0	0.012108	0	0	0	0	0
ENSSSCG00000003660	101.89	95.0589	88.0333	103.174	102.468	87.3478	88.4327	77.627	86.2608	106.011	80.0012	95.8414
ENSSSCG00000003662	13.8303	17.5909	7.80602	25.8154	29.8745	19.3304	15.3884	10.0892	11.1167	18.9003	13.524	14.6862
ENSSSCG00000003663	1.13786	1.62471	3.54566	1.55009	2.33508	2.57161	2.37716	2.19035	2.32554	2.25696	1.79175	1.82593
ENSSSCG00000003664	3.84525	3.48219	5.04777	2.45003	3.27591	3.38332	3.45016	4.53712	3.78871	4.26576	3.46679	2.12107
ENSSSCG00000003667	1.83038	2.29884	3.21534	2.52622	2.5568	2.80923	2.21156	2.54452	2.3068	3.48364	2.64647	2.06973
ENSSSCG00000003669	0	0.028316	0	0	0	0	0	0.096501	0	0	0	0
ENSSSCG00000003670	4.26043	4.04869	3.9965	2.50948	3.00693	2.94433	4.25618	5.14379	4.60946	3.36448	2.71879	4.19929
ENSSSCG00000003672	9.8378	14.0123	19.8823	8.01818	13.4657	12.5306	10.5084	17.7901	13.9371	16.3917	12.1307	11.5236
ENSSSCG00000003673	7.48978	7.77138	12.6732	7.86458	9.26061	11.096	7.25263	8.22989	8.63568	9.23539	7.91555	9.59047
ENSSSCG00000003679	0.785781	1.23998	1.59869	0.948073	1.32501	1.36714	1.3476	1.56037	1.52464	1.26264	1.00081	1.23605
ENSSSCG00000003680	13.7822	13.5774	14.4127	13.5477	15.8337	13.117	14.1109	14.6233	14.3496	12.7058	13.0492	15.6999
ENSSSCG00000003682	4.66711	4.77713	6.26471	2.72676	4.34145	3.60478	4.67641	4.91402	5.14962	4.01847	3.84906	4.18493
ENSSSCG00000003684	0.632979	1.48693	1.40652	1.43029	2.10858	1.93212	2.41488	2.13713	1.98461	1.38461	1.22608	1.24927
ENSSSCG00000003687	0.437509	0.897295	0.960676	0.137338	0.575257	0.556139	0.331552	0.655305	0.519281	0.828561	0.473048	0.419322
ENSSSCG00000003690	0.0276734	0	0.0317972	0	0.00888386	0	0.00820028	0.0836377	0.0500165	0.034234	0.0495212	0.0403723
ENSSSCG00000003691	34.9509	39.2342	37.627	40.982	35.3042	37.2234	35.5504	38.0056	40.5576	53.858	42.1423	40.8543
ENSSSCG00000003693	139.221	132.41	94.4509	135.575	120.738	121.467	147.079	118.975	99.1355	100.799	139.032	154.82
ENSSSCG00000003694	2.04331	2.40241	4.72892	2.09746	2.7054	3.70525	2.2059	3.12678	3.01078	3.26948	2.61838	1.74977
ENSSSCG00000003697	0.0653005	0.101373	0.0854266	0.0212226	0.0731589	0.0985259	0.155534	0.101908	0.221982	0.0741262	0.0461028	0.0139452
ENSSSCG00000003699	0.675971	0.827658	1.3581	1.50894	0.801532	0.504772	0.615246	1.69732	0.887048	1.40187	0.75078	1.51006
ENSSSCG00000003700	7.68552	10.5601	10.7819	5.85939	7.22059	6.29318	9.97039	8.80546	9.37805	6.79241	5.31777	7.43512
ENSSSCG00000003701	0.97476	1.48517	1.57454	0.806544	1.25154	1.3633	1.738	2.0043	1.77355	1.31535	1.41417	1.43738
ENSSSCG00000003702	0.173899	0.578736	0.503007	0.16503	0.324713	0.283546	0.477448	0.569228	0.563265	0.45198	0.265493	0.259367
ENSSSCG00000003705	0.383593	0.24212	0.486054	0.045016	0.391962	0.386586	0.269407	0.355253	0.343276	0.299856	0.339338	0.388581
ENSSSCG00000003707	1.08908	2.09439	2.33493	1.60072	1.525	1.3755	1.17381	1.81436	1.4865	1.75375	1.25595	1.20256
ENSSSCG00000003708	0.300104	0.439989	0.690535	0.292483	0.226791	0.345591	0.265323	0.846715	0.43692	0.649361	0.297297	0.463711
ENSSSCG00000003709	0.190552	0.607789	0.512079	0.410469	0.483808	0.111241	0.513444	0.558749	0.535139	0.722399	0.243473	0.301099
ENSSSCG00000003710	0.761182	0.584701	0.877831	0.654683	0.563536	0.596713	0.482255	0.415026	0.796445	0.901766	0.573519	0.697126
ENSSSCG00000003711	0	0	0.299554	0.041742	0.0622351	0.116967	0.149216	0	0.0299133	0	0.1159	0
ENSSSCG00000003712	5.10255	4.12567	4.99306	6.57378	4.78332	5.50925	3.58476	5.1814	4.53271	6.46179	4.39136	4.20431
ENSSSCG00000003713	2.72542	2.85954	2.86396	4.05075	3.7072	3.08057	2.72726	2.92678	2.60851	2.8071	2.88583	3.60672
ENSSSCG00000003715	0.632722	1.3022	1.27836	0.793611	0.7455	0.769808	0.730557	1.33857	0.671898	0.814748	0.747745	0.748872
ENSSSCG00000003716	2.44607	3.46894	4.29027	2.40674	2.6475	2.98407	2.70362	3.59308	2.96006	3.51459	2.98145	3.06115
ENSSSCG00000003718	0.69181	0.847938	0.788527	0.792126	0.509204	0.705934	0.537373	0.70514	0.58873	0.634697	0.788256	0.636578
ENSSSCG00000003719	0.248153	0.366373	0.483616	0.363316	0.426819	0.355204	0.110252	0.229807	0.252227	0.41755	0.359337	0.421741
ENSSSCG00000003721	0.801941	1.17867	1.27473	1.03202	0.09444	0.084097	0.834968	1.34363	0.864994	0.749633	0.233423	0.808064
ENSSSCG00000003722	0.1342	0.292723	0.344729	0.015326	0.174179	0.071648	0.094966	0.307168	0.19892	0.235111	0.097692	0.153477
ENSSSCG00000003728	4.82976	5.96348	5.03261	6.36374	5.91996	5.75283	4.84259	5.13987	5.07487	4.77457	4.65294	5.92525
ENSSSCG00000003729	1.17625	2.30939	2.74235	1.14566	1.91908	2.05249	1.98701	2.96787	1.85766	2.12136	1.64812	1.57954
ENSSSCG00000003730	0.95413	1.28372	1.56308	0.726484	1.433	0.951572	1.37176	1.08783	1.29925	1.13722	1.03417	0.975044
ENSSSCG00000003731	1.27159	1.76806	2.12449	1.42017	1.91423	1.16084	1.01928	1.24402	1.43057	1.32818	1.70343	1.56947
ENSSSCG00000003732	0	0	0	0	0	0	0	0	0	0.0626522	0	0.015996
ENSSSCG00000003733	0	0	0	0	0	0	0.025329	0	0	0	0	0
ENSSSCG00000003736	0.031776	0.032533	0.034104	0.054588	0.071297	0.055414	0.083515	0.046137	0.076038	0.043737	0.016435	0.05714
ENSSSCG00000003738	32.4254	35.8252	36.8849	32.2556	52.3197	55.8215	33.5291	31.091	48.9828	31.7666	28.5445	40.4906
ENSSSCG00000003740	0.07346	0.214195	0.055111	0.171721	0.087004	0.227294	0.030347	0.068595	0.063318	0.156015	0.093829	0.362111
ENSSSCG00000003741	0.450474	0.660851	0.77356	0.494001	0.829181	0.809172	0.69697	0.799898	0.620049	0.760945	0.649199	0.671614
ENSSSCG00000003743	6.27369	6.79418	7.6636	7.02849	7.91163	6.92202	8.21322	8.2055	8.14385	6.55168	5.85173	8.62978
ENSSSCG00000003744	0.221061	0.279878	0.22718	0.294526	0.146395	0.152263	0.161943	0.331051	0.149688	0.258076	0.211938	0.217359
ENSSSCG00000003746	0.133852	0	0.03835	0.097511	0.066876	0	0.032171	0.143195	0.185127	0.329285	0.10229	0.700905
ENSSSCG00000003747	1.63319	2.04622	2.38898	1.94397	1.67633	1.52007	1.75246	1.90066	1.10728	1.8117	2.05537	2.13517
ENSSSCG00000003748	0	0	0.0211524	0	0	0	0	0	0	0	0	0.0256463
ENSSSCG00000003749	1.3721	1.94598	1.77915	1.70372	1.38189	1.68206	1.60591	2.01413	1.76471	2.0125	1.23698	1.58367
ENSSSCG00000003753	0.100437	0	0	0.265035	0.507638	0	0.586294	0.0702	0	0.30051	0	0.522521
ENSSSCG00000003754	0	0	0.129757	0.040332	0	0.11299	0.029744	0	0.121838	0.061293	0.028961	0
ENSSSCG00000003755	0	0	0.147596	0.056477	0.067125	0.116791	0	0.048164	0.047477	0.022936	0.049729	0.056921
ENSSSCG00000003756	0	0.051004	0	0	0	0.024874	0	0	0	0	0	0.047886
ENSSSCG00000003757	1.52406	1.11314	1.33968	0.572554	2.12586	1.26329	1.98668	2.42071	1.64736	0.441656	1.31342	1.06017
ENSSSCG00000003758	0.118514	0.10762	0.09458	0	0.039606	0.199794	0.140577	0.061115	0	0.203532	0.257902	0.19909
ENSSSCG00000003760	6.48339	4.81171	5.83653	4.90665	6.16233	4.9481	5.88601	6.54483	6.42461	4.01357	5.66689	6.27109
ENSSSCG00000003761	4.86108	7.11921	6.85351	4.16756	6.8696	5.19852	6.31466	6.63634	6.86409	6.0384	7.23025	6.98407
ENSSSCG00000003762	4.22426	6.55456	8.08001	5.54118	4.96595	6.99801	4.90832	8.9601	6.752	8.58006	6.6981	5.20164
ENSSSCG00000003763	4.12762	9.26252	3.27428	1.98301	2.24392	1.7481	2.36147	2.96635	2.45574	3.11662	1.46913	2.25256
ENSSSCG00000003766	55.6431	58.3594	49.5696	26.2713	41.9069	48.3256	54.8598	61.5791	75.6956	55.9741	57.8312	52.3226
ENSSSCG00000003768	87.9972	74.3288	93.9182	84.9811	113.825	78.3179	98.2404	99.3881	106.167	84.1858	88.7362	114.151
ENSSSCG00000003770	0.245697	0.3617	0.557835	0.550804	0.550414	0.415011	0.450445	0.522837	0.472674	0.493466	0.443457	0.418362
ENSSSCG00000003771	7.53613	8.06191	12.9397	5.58302	7.36078	7.09602	8.93395	8.5462	9.50194	9.04933	6.76721	7.01892
ENSSSCG00000003772	3.26158	4.26718	4.32459	3.33816	3.30051	3.34078	3.55093	3.42354	3.96518	3.6487	3.60086	3.58792
ENSSSCG00000003773	0.283365	0.50094	0.351262	0.0811182	0.366467	0.307116	0.457276	0.377941	0.494379	0.261158	0.182207	0.253099
ENSSSCG00000003775	8.80303	9.60534	11.2338	10.5939	9.81122	8.93019	8.34612	8.37629	8.63739	9.2703	8.43736	7.54593
ENSSSCG00000003776	76.6845	103.985	78.7003	114.67	128.267	81.0953	59.3304	50.4885	68.3073	135.115	45.364	78.3222
ENSSSCG00000003777	0.114055	0.180395	0.0917597	0.109753	0.188323	0.0698485	0.0555212	0.190781	0.0908811	0.409217	0	0.0175916
ENSSSCG00000003779	10.8125	5.57461	12.0188	7.2091	6.94632	5.56807	4.91359	7.14044	5.41493	7.9929	3.5364	8.84794
ENSSSCG00000003780	16.9036	19.9479	18.5874	17.475	17.5009	17.0112	15.2939	14.3099	20.4238	18.607	21.1952	21.7042
ENSSSCG00000003781	0	0.010697	0	0	0	0	0	0	0	0	0	0.030071
ENSSSCG00000003783	1.84391	2.62247	3.60332	2.46928	2.68435	2.60288	2.13944	2.47755	2.79204	2.5301	1.80066	2.34071
ENSSSCG00000003784	0.126164	0.0684001	0.0795083	0.13634	0.0154902	0.0883117	0.0392502	0	0.073031	0.129893	0	0.180187
ENSSSCG00000003787	14.8026	18.5829	23.9847	18.2225	18.3658	16.1665	16.3254	15.4459	16.676	19.9902	15.1163	14.7924
ENSSSCG00000003788	0.102297	0.119592	0.206035	0.0324587	0.0824939	0.0939334	0.0883132	0.132664	0.0679515	0.0606427	0.064937	0.084308
ENSSSCG00000003789	3.54422	5.94605	2.14272	2.59623	1.28324	0.63625	0.700639	1.16919	1.60556	4.01403	1.12943	2.81421
ENSSSCG00000003790	4.78355	5.40822	8.39094	5.80778	6.47663	5.12848	5.21919	4.99031	6.24161	6.96085	5.5007	4.75401
ENSSSCG00000003791	17.3583	20.4202	37.4121	18.4998	19.1327	20.881	17.9751	21.9523	19.8889	20.276	17.9584	19.5633
ENSSSCG00000003792	1.44691	1.90933	2.22152	1.97777	2.23707	1.74283	1.54839	1.61511	2.05918	2.07138	1.86458	1.88262
ENSSSCG00000003793	0.00896648	0.0301289	0.0200004	0.00965774	0.0557557	0.0359099	0.136229	0.0802247	0.0628604	0.0441088	0.0163604	0.0195034
ENSSSCG00000003795	1.10887	2.41006	1.77405	1.26986	1.63537	1.46047	1.93618	2.8915	3.17308	1.52074	1.17885	2.03439
ENSSSCG00000003797	0.390104	0.231536	0.720558	0.128836	0.710892	0.401854	0.275475	0.225192	1.12255	0.664061	0.334333	0.314308
ENSSSCG00000003798	35.4486	36.3366	40.11	35.2104	41.2313	41.1351	36.9129	38.8395	39.4029	38.5139	37.7431	43.4389
ENSSSCG00000003799	0	0.085693	0.246026	0	0.041988	0.109363	0.043623	0.038071	0.034373	0.085766	0.052376	0.052946
ENSSSCG00000003801	0	0.0162058	0.0439662	0	0	0	0	0	0	0.015324	0.0114884	0.0126612
ENSSSCG00000003803	0	0	0	0	0	0	0	0.019243	0	0	0	0.047265
ENSSSCG00000003805	7.5319	4.31841	8.69957	13.2531	6.28535	10.4792	7.60902	7.99025	8.73185	4.45644	7.09334	11.6699
ENSSSCG00000003806	11.1785	16.7378	19.7673	15.1508	13.1384	17.5245	14.6016	17.9896	16.5492	18.156	13.0288	12.8014
ENSSSCG00000003807	0.378191	0.426236	0.446582	0.405804	0.452723	0.250397	0.172727	0.352043	0.411849	0.614508	0.444723	0.57163
ENSSSCG00000003809	25.0376	30.0431	25.3242	26.152	29.0346	24.136	23.2419	26.7491	25.1066	19.4941	24.0327	28.833
ENSSSCG00000003811	0.139329	0.114126	0.510899	0.24865	0.221907	0.280343	0.245583	0.392102	0.235175	0.251944	0.186717	0.180531
ENSSSCG00000003812	860.736	749.92	602.082	576.327	506.354	681.987	766.066	753.804	654.725	370.733	861.603	800.993
ENSSSCG00000003815	1.27012	1.19886	1.78339	1.12485	1.20286	1.14891	1.34999	1.39555	1.37882	0.898083	1.01705	0.818883
ENSSSCG00000003816	0.836844	1.20708	1.37307	1.33776	1.1551	1.21474	1.41649	1.28087	1.33419	1.41763	0.807097	1.04897
ENSSSCG00000003818	0.984944	0.808139	1.34776	0.645833	1.02561	1.16643	1.08698	1.17411	1.1044	1.2605	0.820669	1.0266
ENSSSCG00000003819	0	0	0	0	0	0	0	0	0	0.015519	0	0
ENSSSCG00000003820	2.85125	3.72985	4.65163	2.88859	3.52394	3.05238	2.81733	3.51723	3.11606	3.49934	3.0395	3.55385
ENSSSCG00000003821	0.130649	0.131249	0.512222	0.10322	0.0975189	0.254583	0.265111	0.651991	0.130361	0.301649	0.155561	0.359111
ENSSSCG00000003825	0.0357089	0.0498811	0.0284617	0.0210097	0.0443268	0.0296158	0	0	0.0380001	0	0.00667902	0
ENSSSCG00000003826	0.01925	0	0.100134	0.180162	0.02006	0.050338	0	0	0.022816	0.024775	0.008974	0.01186
ENSSSCG00000003828	1.15391	1.3132	1.03597	1.5161	1.07216	0.918832	0.926441	1.13298	0.675636	1.24404	1.10133	1.0716
ENSSSCG00000003830	4.26784	4.5254	6.12134	5.19329	4.1815	3.47986	4.00585	4.25741	3.96474	5.50937	3.50821	3.25962
ENSSSCG00000003831	4.98774	4.5366	5.14482	6.80562	4.001	5.92777	3.68483	4.52879	5.13	3.76446	5.30889	4.26814
ENSSSCG00000003832	0.093896	0.141159	0.089487	0.081722	0	0.036699	0.034299	0.064785	0	0	0.047854	0.038605
ENSSSCG00000003833	0.0192823	0	0.0296127	0	0.0158251	0.0430236	0.0823102	0.0161558	0.0216756	0	0	0.0306113
ENSSSCG00000003839	6.54982	11.8321	17.3547	8.12727	8.08027	10.4712	7.19952	12.2321	9.4297	11.371	9.02544	9.59187
ENSSSCG00000003843	1.1945	1.5577	1.17775	1.49996	1.64542	1.40448	0.844347	1.2637	1.53703	1.8207	1.31018	1.52144
ENSSSCG00000003844	12.2044	10.4322	12.0719	10.6757	12.5745	10.9663	10.9328	14.3698	12.7148	10.8814	11.5817	8.50208
ENSSSCG00000003845	0	0.014274	0.013814	0.014596	0	0	0	0	0	0	0	0
ENSSSCG00000003846	0	0	0.02814	0	0	0.055507	0.0571	0	0	0	0.018849	0.014426
ENSSSCG00000003847	0	0	0	0	0	0	0	0	0	0	0.04099	0
ENSSSCG00000003848	0.038179	0.088121	0.094922	0.039533	0.068207	0	0.038231	0.173802	0.102911	0.166539	0.128706	0.035946
ENSSSCG00000003849	2.43447	2.47623	3.44589	2.68695	2.12715	2.10567	1.60338	2.01852	2.62811	2.21294	2.28289	1.8193
ENSSSCG00000003850	16.9363	14.6873	16.8656	16.2585	14.2199	16.9363	10.5943	14.2152	14.367	14.231	15.9368	14.1416
ENSSSCG00000003851	3.03104	4.81833	4.04418	5.97457	3.68484	4.2892	2.51184	3.28468	3.07069	6.43896	3.81424	4.38703
ENSSSCG00000003852	0.011487	0.0264957	0.086455	0	0	0	0	0.0472691	0	0	0	0
ENSSSCG00000003854	4.49751	5.47927	7.75568	9.27017	7.99563	5.71851	5.40067	4.71863	3.7532	11.5971	7.1122	5.63689
ENSSSCG00000003857	22.5076	24.5202	18.1369	21.8417	33.6846	20.2738	24.551	19.6034	20.3649	19.9461	21.5047	22.4492
ENSSSCG00000003859	5.24184	6.13492	6.0504	5.3221	5.54002	4.90119	4.51961	4.42974	5.3246	4.862	4.93836	5.2239
ENSSSCG00000003861	0.100529	0.197182	0.40213	0.085071	0.245359	0.120797	0.408517	0.278606	0.355443	0.244472	0.265356	0.165883
ENSSSCG00000003862	3.5341	5.61717	5.81166	3.93042	4.89426	4.29357	3.61635	3.35529	3.43432	4.94615	3.6894	3.89846
ENSSSCG00000003863	5.63008	5.52684	4.37258	5.99848	7.02637	5.86458	6.34	4.53292	5.3564	5.1827	4.37257	5.88267
ENSSSCG00000003867	9.53236	11.8808	14.6528	8.87852	10.1996	12.0711	9.80399	9.76337	13.707	12.2051	10.4813	11.7848
ENSSSCG00000003868	0.061832	0	0	0	0	0	0	0	0	0	0	0
ENSSSCG00000003870	21.0548	18.1362	15.2555	19.8901	21.5355	18.073	15.9545	16.3343	16.4987	15.0929	16.2876	19.6855
ENSSSCG00000003872	11.617	11.7541	12.8752	10.6211	13.4653	11.0897	10.8677	10.507	11.6491	9.42309	9.28938	12.1398
ENSSSCG00000003875	0.532548	0.373621	0.824823	0.561321	0.327054	0.556239	0.494163	0.268124	0.347236	0.250679	0.28027	0.584828
ENSSSCG00000003876	16.8925	12.2223	14.8824	12.1522	14.074	13.799	15.5315	14.899	19.5422	5.84917	14.5151	13.508
ENSSSCG00000003877	13.0699	11.808	11.7677	9.76135	13.3265	11.9887	11.3254	11.9151	12.4636	9.74056	11.9681	11.7531
ENSSSCG00000003881	0.12759	0.254764	0.296161	0.134653	0.14399	0.138273	0.295321	0.205628	0.306094	0.112644	0.0772155	0.215062
ENSSSCG00000003882	0	0.036967	0.082839	0	0	0	0	0.02066	0	0.026322	0.019478	0
ENSSSCG00000003885	10.3067	10.0106	14.7097	11.5581	11.1082	11.148	10.3289	11.489	11.5467	11.5531	10.7965	11.6086
ENSSSCG00000003888	0.22872	0.348157	0.336868	0.205	0.307827	0.275923	0.382014	0.330594	0.353268	0.439416	0.378581	0.32225
ENSSSCG00000003889	0	0	0	0	0	0	0	0	0	0.0261808	0	0
ENSSSCG00000003894	1.4719	1.38112	0.960501	0	2.38577	0.739819	1.05494	1.18901	0.306449	0.186928	1.80205	0.529705
ENSSSCG00000003895	3.75696	4.9038	4.84366	4.65438	5.49048	5.52463	4.79624	4.98962	4.6076	4.0496	4.46421	4.64814
ENSSSCG00000003897	1.00845	1.43449	1.86225	0.665094	1.04264	2.34703	1.40791	1.4862	1.84058	2.49854	1.22771	1.2325
ENSSSCG00000003898	3.47243	4.58835	6.22676	4.13553	3.75627	3.91278	3.71091	4.22318	3.69167	5.49095	3.51486	4.16148
ENSSSCG00000003901	1.99227	2.5799	2.05327	4.71332	2.53497	2.54036	1.53172	1.55662	2.11615	4.09649	1.79511	1.94122
ENSSSCG00000003903	152.725	167.659	176.413	208.601	151.547	174.062	128.151	131.236	151.026	204.049	157.047	154.837
ENSSSCG00000003904	10.1783	11.1136	15.2163	8.89191	11.5552	10.9232	9.40063	10.3325	10.325	13.2165	10.0524	11.5607
ENSSSCG00000003905	0.740879	0.594001	0.893176	0.482437	0.519051	0.426715	0.586379	0.636802	0.871516	0.715544	0.457262	0.426065
ENSSSCG00000003908	0.130793	0.077209	0.251544	0	0	0.239572	0	0	0.097527	0.311963	0.295435	0.160857
ENSSSCG00000003909	0.95193	1.62091	2.02489	2.06808	4.20293	1.94052	2.63624	2.12254	2.4017	3.16712	2.2496	1.35598
ENSSSCG00000003913	3.49027	3.455	4.20725	5.38396	5.88179	4.93837	3.68158	4.50516	3.94515	8.87467	4.49041	5.56035
ENSSSCG00000003914	12.3206	18.5374	24.0069	19.1558	28.2862	18.1149	18.6895	17.3685	21.0241	26.2719	20.5041	23.0007
ENSSSCG00000003917	1.36216	2.06117	2.35825	1.93114	3.04126	2.12258	3.01647	3.45078	3.07609	3.54906	2.04338	2.91821
ENSSSCG00000003918	0.721565	1.83766	1.69548	1.33797	1.46894	1.1586	0.958598	1.23832	1.14357	2.05015	1.23063	1.46162
ENSSSCG00000003919	0.493773	0.902228	0.998897	0.427451	1.27912	0.786326	0.77537	0.719042	0.778944	1.17131	0.742908	0.683012
ENSSSCG00000003920	0.547337	1.0039	0.695584	0.64467	0.977838	0.933256	0.641317	1.25781	0.732634	0.774913	0.336974	0.621182
ENSSSCG00000003921	0	0	0.027559	0.046127	0.024778	0.048992	0.010134	0.022446	0.012908	0.03749	0.010621	0.025117
ENSSSCG00000003922	11.9423	12.866	15.0483	13.576	15.522	16.1335	12.4187	13.7668	14.8944	17.5039	9.4332	11.2126
ENSSSCG00000003923	9.78203	12.2917	10.8483	9.22852	11.5097	9.5382	9.12416	8.65675	9.77379	8.95655	7.80445	8.65259
ENSSSCG00000003926	1.23222	1.20572	1.4697	0.501601	0.661813	0.789414	1.04137	0.91154	0.841741	1.14041	1.34957	0.776531
ENSSSCG00000003928	0.992841	1.21597	0.936683	0.134886	0.615121	0.958889	1.99487	1.58058	1.51126	5.82913	0.895411	0.827402
ENSSSCG00000003929	0.070548	0.031397	0.067284	0.038091	0	0.055854	0.076909	0	0.100168	0.129214	0	0
ENSSSCG00000003930	237.955	205.857	295.776	221.293	252.232	263.031	214.78	243.104	224.693	292.453	244.27	212.156
ENSSSCG00000003931	0.783646	0.440351	0.56534	0.250689	0.428299	1.08561	0.759977	0.373367	0.598832	0.733339	0.355593	1.55749
ENSSSCG00000003940	3.02486	2.64512	3.08357	2.31568	3.00724	3.07607	2.70933	2.50942	2.51046	6.39503	3.14407	2.86853
ENSSSCG00000003941	1.57532	1.67173	2.58449	1.90072	1.69921	1.48512	1.47466	1.72241	1.65111	2.01597	1.64954	1.66492
ENSSSCG00000003943	9.78717	8.69	8.75605	8.67475	10.8661	8.94467	7.59703	7.32121	8.49913	6.30615	6.93309	7.30628
ENSSSCG00000003949	0.410487	0.379129	0.754752	0.0863228	0.53308	0.282053	0.678317	1.03227	0.613335	0.280398	0.386483	0.406437
ENSSSCG00000003950	4.6401	6.18289	7.07453	4.72437	5.51747	4.59771	6.45272	8.36807	6.68114	10.8639	5.63772	5.24701
ENSSSCG00000003951	0.230342	0.557556	0.702373	0.419646	0.5172	0.467527	0.758941	0.61826	0.140667	0.836037	0.182422	0.249331
ENSSSCG00000003960	0	0	0	0	0	0	0	0	0	0.0669664	0	0
ENSSSCG00000003964	3.73469	4.58479	5.12491	2.93784	4.93154	4.76723	4.89572	5.43702	5.04364	4.54983	5.43661	4.51252
ENSSSCG00000003965	0.00730321	0.0551434	0.0653966	0.0214009	0.0314929	0.0344829	0.0359063	0.0290106	0.0271911	0.0717659	0.0341509	0.0231347
ENSSSCG00000003967	0	0.110263	0.11571	0.038983	0.074355	0.06345	0.126774	0.191096	0	0.038784	0	0.061379
ENSSSCG00000003970	0	0	0	0	0	0	0	0	0	0	0	0.267121
ENSSSCG00000003971	5.3669	6.4066	8.78552	8.82628	8.1072	7.37462	6.62389	5.1653	5.70259	7.87643	6.09042	5.212
ENSSSCG00000003972	0.752282	1.18123	1.99841	1.84306	1.18082	1.50491	1.20651	0.519	1.06972	1.58869	1.14806	0.726978
ENSSSCG00000003973	1.89921	2.41331	1.81594	1.14141	2.54712	1.79632	1.81046	2.15904	3.05523	1.6642	1.56141	2.08963
ENSSSCG00000003975	4.71031	2.59585	5.86494	5.20038	3.2646	3.79198	3.70695	3.37125	4.24868	7.38006	2.64201	2.50485
ENSSSCG00000003976	8.75643	8.76248	10.7761	8.14605	8.08836	8.36447	8.35777	7.94321	8.50485	9.2452	8.00333	8.47701
ENSSSCG00000003979	0.721	0.827119	0.902051	0.664954	0.785928	0.496025	0.599837	0.586745	0.571256	0.626477	0.75281	0.632709
ENSSSCG00000003980	1.15051	1.29231	2.03628	1.23908	1.19432	1.25182	1.14542	1.30942	1.418	1.18851	1.23062	1.03913
ENSSSCG00000003981	4.1982	4.48108	5.86299	4.14733	4.84672	4.37674	4.61253	4.78065	4.43874	2.0367	4.16599	4.18895
ENSSSCG00000003983	0.916535	1.20079	1.55638	0.868685	0.927286	1.08009	1.13838	1.43568	1.38894	1.37124	1.30958	1.15652
ENSSSCG00000003984	8.09246	6.91559	7.55717	10.74	9.22291	7.12153	7.80615	7.56591	7.47593	6.18457	7.65881	7.90489
ENSSSCG00000003986	1.09542	1.7019	2.20133	1.95517	1.60935	1.25286	1.48997	1.66768	1.61886	2.2751	1.87152	1.38683
ENSSSCG00000003987	0.847113	1.08357	0.594028	0.600055	0.437803	0.384035	0.368512	0.460178	0.716748	0.641909	0.744562	0.785989
ENSSSCG00000003989	0.388247	0.624352	1.04909	0.848719	0.592813	0.545101	0.317059	0.337722	0.280235	0.916033	0.608298	0.372139
ENSSSCG00000003990	0.529953	0.765225	0.674961	0.710153	0.571892	0.569147	0.427177	0.344929	0.313551	0.66086	0.742689	0.392871
ENSSSCG00000003995	1.63494	1.84457	2.41811	2.11466	1.85633	1.51142	1.35484	1.30309	0.925181	2.88076	1.7831	1.6889
ENSSSCG00000003998	1.59431	1.72405	2.55887	2.9545	1.53917	1.36271	1.12761	1.5086	1.29879	1.23008	1.49375	1.36584
ENSSSCG00000004001	0	0	0.0248755	0	0	0	0	0	0	0	0.0269928	0.0309517
ENSSSCG00000004002	169.653	156.497	246.881	144.62	167.375	178.243	161.408	162.511	166.662	183.857	171.85	148.588
ENSSSCG00000004004	0.58509	0.578941	0.948293	0.516565	0.682342	0.575163	0.440532	0.526541	0.561577	0.637986	0.577228	0.437129
ENSSSCG00000004008	0.398445	0.736722	0.632278	0.310896	0.414307	0.398287	0.365142	0.367197	0.378062	0.36248	0.236567	0.500189
ENSSSCG00000004009	0	0	0.134493	0	0.078916	0.044681	0	0	0	0.110146	0	0
ENSSSCG00000004010	3.63743	4.50912	6.96571	5.1826	4.68286	3.87916	3.83875	5.01924	4.17005	6.8369	3.72586	3.79
ENSSSCG00000004012	13.579	18.7588	4.60813	0.641829	12.4535	1.96589	11.0496	2.43785	1.74964	3.43207	2.24502	14.1696
ENSSSCG00000004013	1.64989	3.51863	3.55001	0.715639	1.11184	1.44326	1.27838	3.5488	2.55183	1.97616	2.13942	2.63154
ENSSSCG00000004016	0.117883	0.0685442	0.0665254	0.158604	0.0443686	0.0320709	0	0.085743	0.0310549	0.130865	0.0355162	0
ENSSSCG00000004017	0	0	0	0	0	0.018898	0.02679	0	0	0.022632	0	0
ENSSSCG00000004018	4.33123	5.39306	5.36023	6.43202	4.55523	5.72615	4.84398	5.90882	5.55902	7.35687	4.58186	4.44903
ENSSSCG00000004020	12.7017	14.6438	20.5587	9.87426	12.6471	11.9052	12.9076	14.2576	13.7625	8.60278	12.5902	9.25706
ENSSSCG00000004022	4.96408	5.9678	7.56827	9.21429	6.06294	5.68636	6.77535	6.59911	6.11165	9.23347	7.10011	4.94024
ENSSSCG00000004023	3.17107	3.40606	3.4181	2.8377	3.5001	3.56522	2.89684	3.19625	4.48476	2.65134	3.21463	3.29123
ENSSSCG00000004024	1.74911	4.5934	5.77099	1.07957	2.27473	2.28086	2.98357	3.21085	2.8243	3.75721	2.51792	2.54987
ENSSSCG00000004027	0.0536612	0.164548	0.175478	0.0655632	0.155247	0.139038	0.0846077	0.222804	0.117605	0.124885	0.0872496	0.0275264
ENSSSCG00000004029	19.1401	24.3277	28.9289	25.1535	33.4911	28.4292	27.9388	20.515	24.9036	34.3102	21.5892	26.2467
ENSSSCG00000004032	1.40847	1.11973	1.51246	2.15057	1.72642	1.32003	1.78036	1.40057	0.71855	1.26871	0.983618	1.6158
ENSSSCG00000004033	0.637539	0.690509	1.02136	1.58388	0.747566	1.00458	0.585345	0.635518	1.22064	0.795464	0.70761	0.759129
ENSSSCG00000004037	3.05686	3.2074	4.02674	3.67486	4.52138	4.02986	4.07923	4.10426	3.28827	3.53226	3.23049	3.39809
ENSSSCG00000004039	0.206457	0.293739	0.495687	0.197079	0.248258	0.341959	0.134438	0.274014	0.158607	0.27706	0.208352	0.292568
ENSSSCG00000004040	0	0	0	0	0	0	0	0	0	0.045729	0	0
ENSSSCG00000004041	0.0436955	0	0	0	0	0	0	0	0	0	0	0
ENSSSCG00000004044	8.00394	8.97383	8.68079	10.1103	10.7676	10.7271	8.29847	8.29585	9.39981	9.04136	7.31102	8.79232
ENSSSCG00000004046	0.21497	0.338146	0.468568	0.257374	0.136604	0.622185	0.376974	0.267543	0.246967	0.424096	0.153997	0.266375
ENSSSCG00000004047	22.8043	21.3578	19.093	16.7734	23.508	20.6158	20.4861	19.7183	23.1315	16.5893	21.424	22.9732
ENSSSCG00000004048	16.3834	16.835	17.4515	12.3224	19.4164	20.8948	17.6579	20.4426	21.5347	14.666	15.2747	17.8675
ENSSSCG00000004049	1.25999	1.42117	1.13539	0.386565	1.57994	1.07885	1.27059	2.87344	1.61182	2.0858	2.07465	1.04899
ENSSSCG00000004050	9.53478	11.1229	11.7929	10.2841	10.8832	10.5689	9.87541	10.5538	10.4524	10.342	9.41477	10.7658
ENSSSCG00000004052	1.73385	3.48773	3.84092	0.341711	2.36057	2.38702	0.683072	2.42056	1.59743	1.70545	1.16741	1.8375
ENSSSCG00000004053	0.24886	0.338759	0.65996	0.085503	0.104352	0.218702	0.141485	0.309497	0.142707	0.225729	0.19647	0.099966
ENSSSCG00000004054	0.386893	0.40057	0.235609	0.593833	0.289649	0.422533	0.224985	0.271288	0.251972	0.301191	0.251177	0.180116
ENSSSCG00000004055	0.618802	0.479532	0.596954	0.451429	0.637642	0.33815	0.610891	0.331309	0.291415	0.579387	0.236281	0.13981
ENSSSCG00000004057	0.06931	0.314504	0.17131	0.126355	0.068123	0.078297	0.083691	0	0.181773	0.170942	0	0.046279
ENSSSCG00000004058	4.66244	4.94031	5.7185	2.89273	3.28409	4.59078	4.37965	7.86813	4.99342	4.99536	4.0084	5.45572
ENSSSCG00000004064	3.59744	3.72867	3.69341	3.60588	5.23034	3.49782	3.69779	3.116	3.4227	2.76377	3.58797	3.62335
ENSSSCG00000004065	1.85006	2.56314	3.15009	0.920429	4.15531	1.44973	1.88952	2.84156	3.07461	1.39352	1.91212	2.05586
ENSSSCG00000004070	4.48421	5.40032	5.64409	5.57935	5.85191	4.678	5.21427	5.59834	6.07936	4.8605	5.72425	5.5638
ENSSSCG00000004071	6.22461	6.26857	6.79144	2.13814	5.79388	2.48644	2.5044	2.55682	3.06342	3.42891	3.84109	4.30068
ENSSSCG00000004075	0.014542	0	0.082239	0	0.06335	0.044564	0.012448	0.042744	0.097873	0.079324	0	0.042544
ENSSSCG00000004076	3.40029	3.01361	4.00091	3.56831	3.05589	3.13689	2.73237	2.76635	3.04885	2.75098	2.90111	2.77003
ENSSSCG00000004077	0.139073	0.146074	0.119743	0.0441096	0.0832218	0.073079	0.0995166	0.164334	0.1655	0.171453	0.0952232	0.0817748
ENSSSCG00000004081	0.0486589	0.108925	0.0723082	0.0560971	0.0232624	0.0313475	0.0371666	0.0342048	0.0419367	0.0799832	0.0601936	0.039996
ENSSSCG00000004082	9.41298	11.3479	9.77422	9.68232	12.3116	12.1912	9.59855	10.3821	12.0594	8.98397	10.2274	9.16518
ENSSSCG00000004087	0.238973	0.253538	0.433768	0.249773	0.406887	0.315617	0.279062	0.272222	0.19202	0.346724	0.21727	0.43685
ENSSSCG00000004088	2.75522	1.74957	2.49602	2.66058	3.08038	2.79674	2.27423	3.17107	3.34328	1.84922	1.9614	2.40653
ENSSSCG00000004089	0.476499	0.95745	1.16458	0.885144	0.746809	1.05795	0.695206	0.771454	0.834049	0.944162	0.886416	0.893867
ENSSSCG00000004090	1.69281	2.02161	1.81002	1.26487	1.79579	1.64634	2.27028	2.31417	1.76996	2.15587	1.7835	1.63208
ENSSSCG00000004092	0.137018	0.39678	0.325614	0.142639	0.244802	0.477866	0.286015	0.557658	0.343393	0.385271	0.260138	0.247953
ENSSSCG00000004093	0	0.136035	0.305722	0	0.052483	0.124628	0.16875	0.425346	0.197287	0.380025	0.184639	0.030978
ENSSSCG00000004094	48.5592	49.0788	34.0665	29.0743	20.8286	43.7057	20.5279	27.173	19.8277	22.2243	56.8854	35.4184
ENSSSCG00000004096	0	0.172484	0	0	0	0	0	0.055713	0	0	0	0
ENSSSCG00000004101	2.26337	1.96384	1.92158	2.27412	2.05606	2.04879	1.93548	2.18072	3.38534	2.40626	1.61849	1.34779
ENSSSCG00000004103	31.8856	28.1803	29.8343	30.0481	34.8314	34.7112	32.9346	27.7935	36.7173	22.2151	30.5123	27.2101
ENSSSCG00000004104	2.19254	2.27219	3.32101	3.02675	2.63531	2.44501	2.99226	2.63013	3.11143	2.64164	2.36838	2.35509
ENSSSCG00000004105	1.48006	1.56462	1.95355	1.06075	1.72461	1.60491	2.05809	1.92832	1.91509	1.52048	1.58191	1.15784
ENSSSCG00000004106	5.16885	5.48212	5.47244	4.01882	5.4565	4.08387	5.84973	6.29542	5.1072	5.21466	4.29434	5.18374
ENSSSCG00000004109	0	0.166124	0.256592	0	0.087316	0.02775	0	0.079773	0.08461	0.074529	0.052934	0
ENSSSCG00000004110	34.7975	28.8284	24.7263	33.9011	39.8328	32.8695	31.8451	26.6938	27.5432	25.3659	25.1369	33.3828
ENSSSCG00000004113	1.03377	1.41733	1.66818	1.10682	1.31893	1.0371	0.872018	1.10046	2.04369	1.02002	1.13249	1.23468
ENSSSCG00000004114	0	0.054457	0.203172	0	0.101817	0.027672	0.044392	0.124791	0.057357	0.03412	0.09625	0.084333
ENSSSCG00000004120	1.6859	2.37431	2.46113	1.47017	2.45995	1.97193	1.6585	2.18119	2.00644	1.50392	1.34797	1.60361
ENSSSCG00000004121	2.66343	3.95513	2.90202	3.85756	3.14172	3.13305	2.41003	3.17105	3.68426	2.98257	4.04082	3.27088
ENSSSCG00000004123	2.23637	3.68432	4.14308	2.78786	3.02672	2.92575	2.57716	3.95455	3.43091	3.38264	3.04786	2.59637
ENSSSCG00000004125	0.311152	0.860891	0.793848	0.213064	0.606339	0.461698	0.360358	0.687037	0.797235	0.868481	0.7509	0.155971
ENSSSCG00000004127	2.13032	2.14139	3.30482	1.97761	1.90298	2.66735	1.80595	3.4675	2.59382	2.07782	2.09908	2.45115
ENSSSCG00000004128	0.000646	0.000375	0.000567	0	0.000112	0.005665	0.000474	4.4e-05	0.000128	0.000251	0	0.00021
ENSSSCG00000004132	1.86852	3.21459	3.36361	2.05388	2.28577	2.17634	2.5916	3.50179	3.25782	3.01293	1.59262	2.36338
ENSSSCG00000004133	3.66123	3.77368	5.01783	2.07889	3.65368	2.93022	3.32568	4.95089	3.51411	4.89792	3.48271	2.71006
ENSSSCG00000004134	2.30234	2.75526	3.18192	3.4655	3.33106	2.4817	2.65282	2.50154	1.85132	3.37589	2.98103	2.15741
ENSSSCG00000004136	2.27064	2.82602	3.74279	2.49613	3.39084	2.89619	2.01799	2.9353	2.11495	4.69535	2.37335	2.18393
ENSSSCG00000004138	7.63193	7.22297	7.27091	7.10669	6.89272	4.77942	4.42718	7.1786	4.3604	4.98357	7.59509	8.47696
ENSSSCG00000004139	0.505937	0.88224	0.775261	0.372277	0.957064	0.532617	0.889165	0.763859	0.952801	0.815453	0.548785	0.461473
ENSSSCG00000004140	6.84599	7.91647	8.00096	8.23619	8.64499	7.34164	6.48414	6.75015	6.99094	6.95114	6.54509	8.22549
ENSSSCG00000004142	3.78936	10.658	6.80461	8.73975	5.83642	6.19201	3.81233	7.06659	4.33022	9.38794	8.54624	3.29291
ENSSSCG00000004143	58.3505	70.7098	60.2947	92.7773	58.4265	50.3659	43.9699	38.6512	43.7858	62.613	63.1649	58.5616
ENSSSCG00000004144	20.915	16.2733	13.5623	22.8436	24.4102	15.9455	16.072	12.4957	10.851	11.5089	20.3643	18.863
ENSSSCG00000004145	0.268292	0.719551	0.674684	0.180517	0.16372	0.037026	0.201857	0.190605	0.449696	0.433133	0.522247	0.274362
ENSSSCG00000004146	3.50584	3.87252	4.83321	4.78313	3.56971	4.10196	3.90712	3.29842	3.77818	3.60512	3.60135	4.07313
ENSSSCG00000004148	3.76003	4.33635	5.29155	4.38286	3.39962	4.21975	3.52825	3.50089	3.51416	3.18946	3.56279	3.64815
ENSSSCG00000004149	0.225536	0.32848	0.459393	0.138539	0.308944	0.376619	0.197096	0.305104	0.247281	0.230294	0.466436	0.253937
ENSSSCG00000004150	0.170852	0.203481	0.362888	0.177089	0.188101	0.217033	0.192617	0.311482	0.284836	0.248709	0.182722	0.350279
ENSSSCG00000004154	0.552293	0.870701	1.19721	0.428281	1.47506	0.550511	0.863128	1.23681	1.02565	1.35098	0.863779	0.572034
ENSSSCG00000004156	3.34718	4.45543	5.98231	3.38263	4.22086	3.40565	3.37034	4.59493	4.02628	4.30943	4.83305	3.20614
ENSSSCG00000004157	0.017663	0	0.023558	0	0	0	0	0.02854	0	0.05079	0.026907	0
ENSSSCG00000004159	0.025728	0.027623	0.048302	0.019667	0.105373	0	0.021	0.028598	0.066651	0	0	0.029944
ENSSSCG00000004160	2.28623	1.64456	3.02834	3.08871	3.24242	3.6313	3.93078	3.27382	2.16909	3.91941	3.69314	2.77407
ENSSSCG00000004163	10.6058	12.9368	16.9724	10.7168	11.8059	10.3774	11.6365	16.164	14.4144	11.9488	11.4103	12.7958
ENSSSCG00000004164	0.031155	0.061707	0	0.018874	0.010259	0.043642	0.110702	0.10022	0.081862	0	0.014083	0.060781
ENSSSCG00000004165	2.32391	3.66072	4.10726	2.68876	6.9701	4.28753	6.97512	5.17591	5.30352	5.59995	3.84794	4.53854
ENSSSCG00000004166	1.87547	1.14491	1.44663	1.12209	2.08176	1.43531	1.77792	1.44431	2.44494	1.41216	1.30657	1.89818
ENSSSCG00000004167	0	0	0.0156639	0.0166692	0.0434791	0	0.0297685	0.028463	0	0	0	0
ENSSSCG00000004169	44.0329	42.5471	42.5385	49.5735	56.8103	51.904	39.301	36.4414	43.8789	28.0981	36.8009	43.9714
ENSSSCG00000004170	0.281157	0.508792	0.750338	0.221532	0.459108	0.335108	0.35197	0.50602	0.41318	0.283136	0.34606	0.30371
ENSSSCG00000004172	3.99568	4.02469	6.75465	3.37542	2.83043	2.41889	3.91174	3.66905	3.56172	4.60143	4.04908	3.82185
ENSSSCG00000004177	270.947	258.268	327.31	233.471	283.276	311.26	247.425	275.814	293.361	284.761	269.956	230.98
ENSSSCG00000004178	0.733827	1.17514	0.940366	0.73837	1.09896	0.800226	0.949514	1.17248	0.715455	0.825949	0.617397	0.6729
ENSSSCG00000004179	0.102607	0.113934	0	0	0.076643	0	0	0	0.050755	0	0	0.170767
ENSSSCG00000004180	0	0.0288075	0.0419879	0	0	0	0	0	0	0	0	0
ENSSSCG00000004181	0	0.027673	0.023355	0	0.067726	0	0	0	0.01919	0.049728	0.012577	0
ENSSSCG00000004190	2.28943	2.82214	2.30929	3.09741	2.6711	3.02752	2.46541	2.7859	2.53886	2.07882	1.7451	2.17231
ENSSSCG00000004191	0	0	0.0527051	0.0184083	0	0	0	0	0	0.0582759	0	0
ENSSSCG00000004192	20.6596	36.9031	30.7198	4.93261	15.5146	11.3378	31.4903	49.8296	57.8605	49.0437	18.8515	21.917
ENSSSCG00000004193	1.87418	2.99365	2.96603	1.08226	1.98344	4.35287	1.83939	2.27741	1.78178	2.9187	2.29537	1.99227
ENSSSCG00000004195	0	0.149803	0	0.0194864	0	0	0	0	0	0.0527414	0.0302938	0
ENSSSCG00000004196	2.32972	3.27905	3.52499	3.34322	2.45646	3.14803	2.5936	3.22349	2.94804	3.56807	2.95488	2.44086
ENSSSCG00000004199	4.42777	7.66832	11.0726	3.88835	5.59608	5.29347	6.26924	9.27298	7.2709	7.31415	5.73336	6.06148
ENSSSCG00000004201	0.026595	0.048665	0.052581	0.030857	0.04031	0.068749	0	0.024996	0.042738	0	0.099354	0.033797
ENSSSCG00000004202	0	0.0498319	0.122567	0	0	0	0.0811347	0	0.196616	0.0871978	0.0478784	0.133337
ENSSSCG00000004203	1.04796	1.28245	1.40982	1.54742	1.67962	1.44914	1.32969	1.0859	1.36748	1.75847	1.2222	1.11529
ENSSSCG00000004204	0.152005	0	0	0	0	0	0	0	0	0	0	0
ENSSSCG00000004205	6.99972	7.14777	6.16529	8.11588	4.87784	6.36137	6.25926	9.26036	8.36819	5.60931	6.83556	6.88977
ENSSSCG00000004207	20.7633	26.512	39.5742	16.0065	18.3624	24.73	23.5101	27.0951	26.9857	26.5791	22.5427	21.9135
ENSSSCG00000004209	0.797897	1.57318	2.03145	1.56756	0.985623	1.65718	1.30399	1.96917	1.58314	1.67613	1.25292	1.5491
ENSSSCG00000004215	1.68529	4.2344	2.33206	10.1211	3.07649	8.35641	1.33472	1.07423	2.44104	4.17066	6.51368	2.96128
ENSSSCG00000004216	5.54005	5.62359	7.77365	7.90458	7.79395	7.01404	4.80369	4.50078	5.69379	8.19534	6.61931	4.91602
ENSSSCG00000004217	9.1078	9.13229	10.4392	10.3288	10.6848	8.38189	7.70899	7.72382	8.59538	8.90679	7.87897	9.60055
ENSSSCG00000004218	1.07231	0.909438	0.723792	2.15806	0.192836	0.192163	0.55457	1.68288	0.465455	1.84056	1.30208	1.5161
ENSSSCG00000004220	1.67914	2.09795	3.06032	2.59115	2.17491	2.21433	1.85521	2.59858	2.50862	2.40723	2.05083	1.99504
ENSSSCG00000004221	19.8103	22.4333	22.273	22.9456	21.4616	22.3323	15.5917	7.15314	19.8223	11.5502	17.9363	14.4507
ENSSSCG00000004222	1.15742	2.12035	1.92242	1.09561	1.64746	1.88875	1.83645	2.14937	2.00956	1.58781	1.54492	1.4958
ENSSSCG00000004223	0.412344	0.627761	1.24301	0.469392	0.463286	0.376003	0.463709	0.519693	0.318629	0.327078	0.52468	0.183824
ENSSSCG00000004224	1.13691	0.757644	0.67987	0.773037	1.0485	0.715976	1.13615	0.852804	0.647049	0.557939	0.632946	0.541357
ENSSSCG00000004225	0.0507943	0.134467	0.135068	0.193504	0	0	0.0301071	0	0.0697432	0.093456	0	0.0700961
ENSSSCG00000004232	0.011191	0	0.03292	0	0	0.022328	0	0.012439	0	0.019177	0	0.021441
ENSSSCG00000004233	0.541391	1.32263	0.847948	2.62966	1.28225	1.17257	0.620592	0.675063	1.18731	1.18405	0.876282	1.75057
ENSSSCG00000004234	0	0	0.0490948	0	0	0	0	0.040689	0	0	0.0318811	0
ENSSSCG00000004236	1.10818	1.39065	1.97953	2.25442	0.538975	0.924306	1.02491	1.67996	2.02849	1.50233	1.11013	1.31731
ENSSSCG00000004237	28.3698	40.4166	42.1188	43.1973	37.634	36.1541	33.1265	35.2667	40.6033	31.1471	31.2819	36.4208
ENSSSCG00000004238	7.50924	7.82549	9.74575	5.25697	6.91066	5.74896	7.55093	9.99137	10.2976	6.82065	5.59336	7.23399
ENSSSCG00000004241	4.92473	7.85202	12.8399	2.67629	4.82759	5.35662	9.61303	13.097	12.34	11.3622	7.34175	6.16799
ENSSSCG00000004242	0.581854	0.856612	0.417449	0.395451	0.562979	0.640689	0.578058	0.775411	0.724621	0.588997	0.63628	0.643871
ENSSSCG00000004244	0.655765	1.4679	1.92314	0.546598	1.11785	0.856931	0.840764	1.91583	1.80116	1.40831	1.05924	0.872634
ENSSSCG00000004245	0	0	0.00978767	0.0304786	0.0271203	0	0	0	0	0	0	0
ENSSSCG00000004246	0.495078	0.246267	0.884574	0.479234	0.378843	0.399571	0.39362	0.694076	0.651683	0.742969	0.329928	0.46358
ENSSSCG00000004247	3.93521	4.18061	4.10396	3.18549	4.15278	3.39737	3.5085	3.93037	3.64269	4.03248	4.25491	4.05675
ENSSSCG00000004249	5.50806	4.94414	5.34472	5.92522	5.62845	4.22046	4.30795	6.64506	6.29672	5.14518	5.85925	4.54353
ENSSSCG00000004250	0.354883	0.28077	0.700819	0.605312	0.13756	0.21118	0.297948	0.48428	0.236924	0.950652	0.739619	0.576207
ENSSSCG00000004253	6.01963	6.24113	6.25684	4.97411	5.51947	5.18318	5.46029	5.65654	5.84273	4.90944	4.7234	5.45028
ENSSSCG00000004254	1.75207	2.52272	2.95516	1.7133	2.15845	2.00241	2.05074	2.31241	2.67381	2.39805	1.97341	2.55177
ENSSSCG00000004255	33.5763	59.4417	73.0235	38.5249	69.1564	47.4193	47.7961	66.0695	64.1013	50.4713	37.1964	53.1458
ENSSSCG00000004261	0	0.567168	0.306224	0	0.343944	0	0.995009	0.363434	0	0.545587	0.631222	0.441932
ENSSSCG00000004262	3.24825	3.69358	3.69918	3.00907	4.24275	3.09962	3.63269	5.40962	6.06638	2.75894	3.63785	4.49214
ENSSSCG00000004263	2.46668	2.32679	2.63942	1.44957	1.95922	2.1685	2.70638	3.03937	1.76602	2.30369	2.06998	2.2503
ENSSSCG00000004270	0.009764	0	0.035099	0	0	0	0.02694	0.008667	0.030773	0	0	0
ENSSSCG00000004272	4.99827	6.18379	7.24281	6.01317	5.49266	6.05175	4.76408	6.50012	6.79542	5.16988	5.14045	5.31218
ENSSSCG00000004274	0	0	0	0	0	0	0	0.0507075	0	0	0.0175442	0
ENSSSCG00000004275	2.04011	2.83062	3.20688	2.82738	2.42237	2.60188	2.21767	2.87877	3.07048	3.03594	2.14678	2.76514
ENSSSCG00000004276	6.81527	7.71069	7.4141	7.65117	8.29668	6.64642	6.21818	7.56052	8.43551	6.26407	6.83093	7.42744
ENSSSCG00000004279	1.16887	1.37956	1.74089	0.983203	1.47705	1.2469	1.41134	1.20963	1.18075	1.79478	1.23799	1.06282
ENSSSCG00000004280	0.107701	0.0849796	0.0471803	0.0284003	0.131393	0.0814479	0.0846024	0.10565	0.036362	0.0165367	0.0290591	0.0479089
ENSSSCG00000004281	3.39624	4.4956	5.49746	6.07425	6.66609	5.84405	3.99441	3.76739	3.86563	7.18395	3.03753	5.18204
ENSSSCG00000004289	0.890551	1.13923	1.47865	1.01843	1.0485	0.900538	0.740916	0.774255	1.05373	0.975704	0.98411	1.24565
ENSSSCG00000004290	0.593455	1.2129	1.60847	1.16099	0.964568	0.610714	1.2628	1.67866	1.10415	2.24605	0.808933	0.683911
ENSSSCG00000004291	1.99497	2.31464	3.89902	0.613022	2.5975	3.54099	1.5284	3.09803	3.48543	3.19243	3.45308	2.03594
ENSSSCG00000004293	6.78025	6.37725	7.61549	6.27726	7.60902	6.74229	7.23226	9.46904	6.19965	6.15311	5.00505	5.52964
ENSSSCG00000004294	12.3398	12.497	11.615	10.0387	11.9284	11.1598	12.3454	15.3049	14.1113	9.16483	9.99024	11.1084
ENSSSCG00000004300	4.75267	3.72617	4.90924	3.62415	5.77413	5.00567	4.73421	4.1931	4.55675	5.55564	5.54015	5.22264
ENSSSCG00000004302	0	0	0.148848	0	1.49622	0.046232	0	0	0	0.029188	0.104246	0
ENSSSCG00000004303	3.24293	3.45524	4.07191	2.85298	2.83406	3.89424	2.74257	2.78288	2.61437	3.9108	3.36404	2.80515
ENSSSCG00000004304	5.11989	6.39139	7.15915	6.05151	6.48426	6.3736	6.53696	6.63725	6.41346	6.99534	4.82019	6.13041
ENSSSCG00000004306	1.6701	1.82756	2.16723	2.27236	2.02253	2.02132	1.49528	2.55688	2.07479	2.09067	1.97529	1.48464
ENSSSCG00000004307	20.4927	21.8682	27.9688	11.5577	21.5879	17.7882	18.09	21.6309	23.7043	15.7586	15.1355	21.2142
ENSSSCG00000004308	0	0.06506	0	0.085399	0	0	0	0	0	0	0	0
ENSSSCG00000004309	0.0145837	0.0324035	0.0320263	0.0648604	0.00997297	0.0212554	0.0145511	0.0370932	0.043443	0.0276447	0	0.0177428
ENSSSCG00000004311	2.29518	3.55956	3.20161	2.72309	3.07075	2.68062	3.42577	2.75526	3.20167	2.40358	2.83378	3.05396
ENSSSCG00000004314	3.49826	3.07756	3.70349	4.65901	5.89283	5.95004	3.99667	3.67903	5.68524	3.8583	3.44198	3.95742
ENSSSCG00000004317	2.57885	2.78594	3.86404	1.83192	2.58213	2.8102	2.87939	3.51988	3.50319	2.62895	2.28652	2.91925
ENSSSCG00000004318	8.99219	10.1339	12.4478	9.19292	17.2419	15.1308	13.5319	12.2349	12.872	11.3225	8.38311	14.3584
ENSSSCG00000004322	0.52724	0.594928	0.816606	0.651041	0.608421	0.904204	0.603543	0.754664	1.48832	0.445654	0.270663	0.742913
[truncated: 21,849 more rows]

## Sheet: Table S4
Table S4. BH vs. HN.GO_Enrichment
GO_ID	GO_Term	GO_Category	P.value	Sig.Sign.P	Q.value	Sig.Sign.Q	ZScore
GO:0005737	cytoplasm	Cellular Component	9.99463e-07	****	0.000172862	***	22.6132
GO:0005886	plasma membrane	Cellular Component	0.000463047	***	0.0193615	*	22.6576
GO:0042802	identical protein binding	Molecular Function	5.67191e-05	****	0.00459184	**	11.7685
GO:0005615	extracellular space	Cellular Component	4.06253e-14	****	5.15265e-11	****	15.5676
GO:0005576	extracellular region	Cellular Component	7.80703e-15	****	1.48529e-11	****	14.2669
GO:0005887	plasma membrane	Cellular Component	0.000127271	***	0.00879378	**	12.0885
GO:0045893	positive regulation of DNA-templated transcription	Biological Process	0.0015027	**	0.0405516	*	9.16322
GO:0005509	calcium ion binding	Molecular Function	1.40501e-07	****	3.81861e-05	****	11.3158
GO:0003700	DNA-binding transcription factor activity	Molecular Function	0.000851246	***	0.0302709	*	8.64854
GO:1990837	sequence-specific double-stranded DNA binding	Molecular Function	0.000129422	***	0.00879378	**	7.6363
GO:0009986	cell surface	Cellular Component	2.86617e-05	****	0.00279635	**	9.65745
GO:0010628	positive regulation of gene expression	Biological Process	6.36441e-05	****	0.0047612	**	8.41096
GO:0007155	cell adhesion	Biological Process	6.38164e-05	****	0.0047612	**	10.2061
GO:0043066	negative regulation of apoptotic process	Biological Process	0.000565303	***	0.0226419	*	7.40679
GO:0003779	actin binding	Molecular Function	0.00192084	**	0.0468513	*	6.71731
GO:0008285	negative regulation of cell population proliferation	Biological Process	0.00145844	**	0.0402127	*	7.95305
GO:0006955	immune response	Biological Process	4.49652e-10	****	2.44418e-07	****	9.38083
GO:0000976	transcription cis-regulatory region binding	Molecular Function	0.000921772	***	0.0322406	*	6.62598
GO:0031012	extracellular matrix	Cellular Component	3.59528e-10	****	2.28001e-07	****	9.84589
GO:0045087	innate immune response	Biological Process	5.51776e-10	****	2.62438e-07	****	7.59162
GO:0006954	inflammatory response	Biological Process	4.94112e-07	****	0.00010445	***	8.41844
GO:0051015	actin filament binding	Molecular Function	0.000385822	***	0.0172712	*	4.89956
GO:0004888	transmembrane signaling receptor activity	Molecular Function	3.47093e-05	****	0.0031724	**	6.20683
GO:0005125	cytokine activity	Molecular Function	8.6965e-09	****	3.30902e-06	****	6.2455
GO:0043547	positive regulation of GTPase activity	Biological Process	0.00131324	**	0.0364737	*	5.43557
GO:0062023	collagen-containing extracellular matrix	Cellular Component	1.23183e-07	****	3.60547e-05	****	8.52293
GO:0051649	establishment of localization in cell	Biological Process	0.000732787	***	0.0273358	*	4.11865
GO:0007015	actin filament organization	Biological Process	0.00130293	**	0.0364534	*	5.48483
GO:0008201	heparin binding	Molecular Function	2.06263e-07	****	5.2322e-05	****	5.84187
GO:0008083	growth factor activity	Molecular Function	0.000144928	***	0.00902787	**	4.1
GO:0007605	sensory perception of sound	Biological Process	4.74298e-06	****	0.000694117	***	2.82843
GO:0006816	calcium ion transport	Biological Process	0.00172555	**	0.0439356	*	3.14485
GO:0002376	immune system process	Biological Process	3.46792e-10	****	2.28001e-07	****	7.20799
GO:0009617	response to bacterium	Biological Process	0.000242946	***	0.0126637	*	4.664
GO:0006874	intracellular calcium ion homeostasis	Biological Process	0.000147103	***	0.00902787	**	3.29293
GO:0042742	defense response to bacterium	Biological Process	0.00076258	***	0.028171	*	4.6188
GO:0046330	positive regulation of JNK cascade	Biological Process	0.00124514	**	0.0352	*	3.95242
GO:0045177	apical part of cell	Cellular Component	4.19005e-05	****	0.00346836	**	3.51123
GO:0006814	sodium ion transport	Biological Process	0.00176801	**	0.0445516	*	3.39419
GO:0005884	actin filament	Cellular Component	3.24821e-05	****	0.00308986	**	4.47834
GO:0032729	positive regulation of type II interferon production	Biological Process	1.15694e-06	****	0.000191398	***	5.80948
GO:0045444	fat cell differentiation	Biological Process	6.72475e-07	****	0.000134672	***	3.67658
GO:0050729	positive regulation of inflammatory response	Biological Process	0.000119783	***	0.00844028	**	5.07796
GO:0060395	SMAD protein signal transduction	Biological Process	0.000814649	***	0.0295836	*	1.49691
GO:0060048	cardiac muscle contraction	Biological Process	0.000816368	***	0.0295836	*	0.522233
GO:0008277	regulation of G protein-coupled receptor signaling pathway	Biological Process	0.000271055	***	0.0135706	*	1.37281
GO:0030574	collagen catabolic process	Biological Process	0.00149554	**	0.0405516	*	2.29366
GO:0008157	protein phosphatase 1 binding	Molecular Function	0.000668513	***	0.0262518	*	0.852803
GO:0000146	microfilament motor activity	Molecular Function	6.36716e-05	****	0.0047612	**	0.218218
GO:0006958	complement activation, classical pathway	Biological Process	0.000175328	***	0.0102452	*	3.63803
GO:0032426	stereocilium tip	Cellular Component	8.11058e-06	****	0.00110217	**	1.29099
GO:0005523	tropomyosin binding	Molecular Function	0.00124888	**	0.0352	*	0.774597
GO:0030050	vesicle transport along actin filament	Biological Process	0.00162154	**	0.0422599	*	1.29099
GO:0030695	GTPase regulator activity	Molecular Function	0.000940526	***	0.0322406	*	1.1547
GO:1990440	positive regulation of transcription from RNA polymerase II promoter in response to endoplasmic reticulum stress	Biological Process	0.00182539	**	0.0448103	*	1.41421

## Sheet: Table S5
Table S5. LH vs. HN.GO_Enrichment
GO_ID	GO_Term	GO_Category	P.value	Sig.Sign.P	Q.value	Sig.Sign.Q	ZScore
GO:0005886	plasma membrane	Cellular Component	8.48028e-06	****	0.00267553	**	15.4647
GO:0005615	extracellular space	Cellular Component	2.92805e-09	****	1.10856e-05	****	9.90044
GO:0005576	extracellular region	Cellular Component	4.91211e-08	****	4.64932e-05	****	8.04072
GO:0005887	plasma membrane	Cellular Component	2.17216e-08	****	2.74126e-05	****	7.10867
GO:0005509	calcium ion binding	Molecular Function	0.000739805	***	0.0448984	*	9.14801
GO:0009986	cell surface	Cellular Component	4.2687e-05	****	0.00850594	**	8.07342
GO:0001228	DNA-binding transcription activator activity, RNA polymerase II-specific	Molecular Function	8.49105e-05	****	0.0123424	*	3.51995
GO:0007155	cell adhesion	Biological Process	1.55744e-08	****	2.74126e-05	****	9.08451
GO:0008284	positive regulation of cell population proliferation	Biological Process	0.00022418	***	0.0234002	*	6.97486
GO:0009897	external side of plasma membrane	Cellular Component	1.20054e-06	****	0.000568154	***	6.42496
GO:0006955	immune response	Biological Process	0.000446122	***	0.0372292	*	4.12188
GO:0000976	transcription cis-regulatory region binding	Molecular Function	0.000429561	***	0.0369835	*	4.06108
GO:0031012	extracellular matrix	Cellular Component	7.44491e-07	****	0.000402663	***	7.29325
GO:0006954	inflammatory response	Biological Process	0.000321701	***	0.0297063	*	6.46416
GO:0030335	positive regulation of cell migration	Biological Process	0.00045692	***	0.0372292	*	7.16743
GO:0004888	transmembrane signaling receptor activity	Molecular Function	1.32005e-05	****	0.00378898	**	3.22126
GO:0005911	cell-cell junction	Cellular Component	0.000195838	***	0.022785	*	5.86858
GO:0034220	monoatomic ion transmembrane transport	Biological Process	0.000654721	***	0.0448984	*	3.0136
GO:0070374	positive regulation of ERK1 and ERK2 cascade	Biological Process	8.15724e-05	****	0.0123424	*	4.6155
GO:0007166	cell surface receptor signaling pathway	Biological Process	0.000165562	***	0.0202199	*	3.38173
GO:0030198	extracellular matrix organization	Biological Process	2.63894e-07	****	0.000166517	***	6.2668
GO:0018108	peptidyl-tyrosine phosphorylation	Biological Process	1.60874e-06	****	0.000676744	***	5.72078
GO:0005178	integrin binding	Molecular Function	9.49796e-05	****	0.0128426	*	4.88491
GO:0008083	growth factor activity	Molecular Function	8.76782e-08	****	6.63899e-05	****	2.7
GO:0007156	homophilic cell adhesion via plasma membrane adhesion molecules	Biological Process	0.000219609	***	0.0234002	*	5.00104
GO:0007169	transmembrane receptor protein tyrosine kinase signaling pathway	Biological Process	0.000462169	***	0.0372292	*	6.18853
GO:0045766	positive regulation of angiogenesis	Biological Process	0.000504898	***	0.0390111	*	4.14781
GO:0004713	protein tyrosine kinase activity	Molecular Function	8.26512e-05	****	0.0123424	*	5.42137
GO:0009887	animal organ morphogenesis	Biological Process	1.4011e-05	****	0.00378898	**	2.18218
GO:0001501	skeletal system development	Biological Process	0.000562855	***	0.0410042	*	1.82337
GO:0007160	cell-matrix adhesion	Biological Process	5.73958e-05	****	0.010865	*	3.78536
GO:0005884	actin filament	Cellular Component	0.000198601	***	0.022785	*	2.71058
GO:0060326	cell chemotaxis	Biological Process	0.000814409	***	0.0481774	*	4.33389
GO:0016525	negative regulation of angiogenesis	Biological Process	0.000480651	***	0.0379114	*	5.04675
GO:0032760	positive regulation of tumor necrosis factor production	Biological Process	0.000429813	***	0.0369835	*	3.34894
GO:0071346	cellular response to type II interferon	Biological Process	6.51503e-05	****	0.011711	*	3.27569
GO:0032729	positive regulation of type II interferon production	Biological Process	0.000303101	***	0.0286886	*	3.87298
GO:0045444	fat cell differentiation	Biological Process	3.70943e-05	****	0.00850594	**	2.23221
GO:0005201	extracellular matrix structural constituent	Molecular Function	0.000140524	***	0.018251	*	4.14255
GO:0050729	positive regulation of inflammatory response	Biological Process	0.000742843	***	0.0448984	*	4.40981
GO:0045669	positive regulation of osteoblast differentiation	Biological Process	6.80515e-05	****	0.011711	*	2.47249
GO:0004714	transmembrane receptor protein tyrosine kinase activity	Molecular Function	0.000264219	***	0.0256496	*	4.37595
GO:0045860	positive regulation of protein kinase activity	Biological Process	0.000264219	***	0.0256496	*	1.47442
GO:0042102	positive regulation of T cell proliferation	Biological Process	0.000228687	***	0.0234002	*	3.91965
GO:0050839	cell adhesion molecule binding	Molecular Function	8.80205e-05	****	0.0123424	*	3.04997
GO:1902895	positive regulation of miRNA transcription	Biological Process	7.38279e-05	****	0.0121527	*	4.01189
GO:0060078	regulation of postsynaptic membrane potential	Biological Process	0.000572534	***	0.0410042	*	1.80839
GO:0008009	chemokine activity	Molecular Function	4.9816e-06	****	0.00171458	**	1.83333
GO:0050853	B cell receptor signaling pathway	Biological Process	4.21129e-05	****	0.00850594	**	3.83333
GO:0042110	T cell activation	Biological Process	0.000218337	***	0.0234002	*	3.33333
GO:0000082	G1/S transition of mitotic cell cycle	Biological Process	4.21129e-05	****	0.00850594	**	2.53546
GO:0044291	cell-cell contact zone	Cellular Component	0.000584846	***	0.0410042	*	-0.654654
GO:0042113	B cell activation	Biological Process	3.9432e-05	****	0.00850594	**	2.9824
GO:0048020	CCR chemokine receptor binding	Molecular Function	0.000584846	***	0.0410042	*	1.37649
GO:0032753	positive regulation of interleukin-4 production	Biological Process	0.000353631	***	0.0318773	*	2.18282
GO:0032426	stereocilium tip	Cellular Component	0.00014462	***	0.018251	*	1.0328
GO:0040037	negative regulation of fibroblast growth factor receptor signaling pathway	Biological Process	3.64024e-06	****	0.00137819	**	3.60555
GO:0048245	eosinophil chemotaxis	Biological Process	0.00074712	***	0.0448984	*	1.6641
GO:0050921	positive regulation of chemotaxis	Biological Process	0.000531514	***	0.0402462	*	1.73205
GO:0050910	detection of mechanical stimulus involved in sensory perception of sound	Biological Process	0.00074712	***	0.0448984	*	-0.866025
GO:0042105	alpha-beta T cell receptor complex	Cellular Component	0.000729276	***	0.0448984	*	2.44949
GO:0090091	positive regulation of extracellular matrix disassembly	Biological Process	0.000729276	***	0.0448984	*	0.816497
GO:0008046	axon guidance receptor activity	Molecular Function	0.000729276	***	0.0448984	*	2.44949
GO:0038138	ERBB4-ERBB4 signaling pathway	Biological Process	0.000729276	***	0.0448984	*	-1.78885

## Sheet: Table S6
Table S6. YH vs. HN.GO_Enrichment
GO_ID	GO_Term	GO_Category	P.value	Sig.Sign.P	Q.value	Sig.Sign.Q	ZScore
GO:0005615	extracellular space	Cellular Component	6.77863e-09	****	9.26639e-06	****	9.21765
GO:0005576	extracellular region	Cellular Component	9.16891e-10	****	2.50678e-06	****	8.71671
GO:0000122	negative regulation of transcription by RNA polymerase II	Biological Process	0.000290608	***	0.0360457	*	5.06408
GO:0005509	calcium ion binding	Molecular Function	0.000455168	***	0.0429113	*	6.11313
GO:0003700	DNA-binding transcription factor activity	Molecular Function	0.000165861	***	0.0286863	*	4.033
GO:1990837	sequence-specific double-stranded DNA binding	Molecular Function	2.42999e-05	****	0.0071612	**	4.33545
GO:0001228	DNA-binding transcription activator activity, RNA polymerase II-specific	Molecular Function	0.000502286	***	0.0450293	*	2.81596
GO:0043065	positive regulation of apoptotic process	Biological Process	0.000213802	***	0.030765	*	2.82138
GO:0006955	immune response	Biological Process	0.000339095	***	0.0360457	*	4.12188
GO:0031012	extracellular matrix	Cellular Component	0.000169244	***	0.0286863	*	7.14738
GO:0030335	positive regulation of cell migration	Biological Process	0.000637945	***	0.0471389	*	4.19371
GO:0005125	cytokine activity	Molecular Function	0.000344231	***	0.0360457	*	3.24133
GO:0070374	positive regulation of ERK1 and ERK2 cascade	Biological Process	7.91523e-06	****	0.00309146	**	4.02807
GO:0008201	heparin binding	Molecular Function	1.5137e-06	****	0.00103462	**	3.76256
GO:0045766	positive regulation of angiogenesis	Biological Process	0.000532396	***	0.0450293	*	4.04411
GO:0007179	transforming growth factor beta receptor signaling pathway	Biological Process	0.000572295	***	0.0450293	*	4.5646
GO:0060326	cell chemotaxis	Biological Process	0.000447582	***	0.0429113	*	4.57466
GO:0045444	fat cell differentiation	Biological Process	1.99656e-06	****	0.00109172	**	2.1009
GO:0071277	cellular response to calcium ion	Biological Process	0.000178518	***	0.0286863	*	1.32453
GO:0001938	positive regulation of endothelial cell proliferation	Biological Process	5.40003e-06	****	0.00246061	**	1.14286
GO:0043010	camera-type eye development	Biological Process	0.000631887	***	0.0471389	*	1.42857
GO:0030593	neutrophil chemotaxis	Biological Process	0.000340007	***	0.0360457	*	2.62557
GO:1902895	positive regulation of miRNA transcription	Biological Process	0.000127403	***	0.0267938	*	2.00594
GO:0035914	skeletal muscle cell differentiation	Biological Process	1.22216e-05	****	0.00417673	**	1.60128
GO:0008009	chemokine activity	Molecular Function	5.46706e-07	****	0.000498231	***	2.66667
GO:0030501	positive regulation of bone mineralization	Biological Process	0.000355974	***	0.0360457	*	2.12132
GO:0048020	CCR chemokine receptor binding	Molecular Function	0.000576455	***	0.0450293	*	1.37649
GO:0044344	cellular response to fibroblast growth factor stimulus	Biological Process	0.000308202	***	0.0360457	*	1.88562
GO:0005242	inward rectifier potassium channel activity	Molecular Function	0.000576455	***	0.0450293	*	-0.235702
GO:0098962	regulation of postsynaptic neurotransmitter receptor activity	Biological Process	0.000143779	***	0.028078	*	-0.774597
GO:0007422	peripheral nervous system development	Biological Process	0.000188863	***	0.0286863	*	3.09839
GO:0048245	eosinophil chemotaxis	Biological Process	7.75991e-05	****	0.0176797	*	0.83205
GO:0048495	Roundabout binding	Molecular Function	0.000346601	***	0.0360457	*	2.82843
GO:0008330	protein tyrosine/threonine phosphatase activity	Molecular Function	0.000512643	***	0.0450293	*	1.41421
GO:0071376	cellular response to corticotropin-releasing hormone stimulus	Biological Process	6.4565e-05	****	0.0160473	*	1.34164
GO:0035976	transcription factor AP-1 complex	Cellular Component	2.61931e-05	****	0.0071612	**	2
GO:2000342	negative regulation of chemokine (C-X-C motif) ligand 2 production	Biological Process	0.000354205	***	0.0360457	*	0

## Sheet: Table S7
Table S7. BH vs. HN.KEGG_Enrichment
Pathway_ID	KEGG_Level_1	KEGG_Level_2	Pathway_Name	P.value	Sig.Sign.P	ZScore
ssc05165	Human Diseases	Infectious disease: viral	Human papillomavirus infection	0.00429331	**	9.14942
ssc04060	Environmental Information Processing	Signaling molecules and interaction	Cytokine-cytokine receptor interaction	1.21624e-05	****	8.2
ssc05171	Human Diseases	Infectious disease: viral	Coronavirus disease - COVID-19	0.000459414	***	7.59072
ssc04510	Cellular Processes	Cellular community - eukaryotes	Focal adhesion	0.00316965	**	6.35085
ssc05205	Human Diseases	Cancer: overview	Proteoglycans in cancer	0.0370931	*	6.31164
ssc05169	Human Diseases	Infectious disease: viral	Epstein-Barr virus infection	0.015109	*	7.13158
ssc05167	Human Diseases	Infectious disease: viral	Kaposi sarcoma-associated herpesvirus infection	0.0490581	*	6.74579
ssc04360	Organismal Systems	Development and regeneration	Axon guidance	0.0442229	*	6.46416
ssc04062	Organismal Systems	Immune system	Chemokine signaling pathway	9.58104e-09	****	6.19422
ssc05202	Human Diseases	Cancer: overview	Transcriptional misregulation in cancer	0.0329706	*	5.83874
ssc05161	Human Diseases	Infectious disease: viral	Hepatitis B	0.0210693	*	5.18756
ssc05164	Human Diseases	Infectious disease: viral	Influenza A	4.25725e-07	****	6.18819
ssc04621	Organismal Systems	Immune system	NOD-like receptor signaling pathway	0.00107387	**	4.76658
ssc05160	Human Diseases	Infectious disease: viral	Hepatitis C	0.0115073	*	5.53317
ssc04261	Organismal Systems	Circulatory system	Adrenergic signaling in cardiomyocytes	0.0217302	*	2.90482
ssc04145	Cellular Processes	Transport and catabolism	Phagosome	0.0171519	*	7.95071
ssc04514	Environmental Information Processing	Signaling molecules and interaction	Cell adhesion molecules	0.000571425	***	8.13173
ssc05162	Human Diseases	Infectious disease: viral	Measles	0.00506814	**	5.34522
ssc05418	Human Diseases	Cardiovascular disease	Fluid shear stress and atherosclerosis	0.0126575	*	4.40033
ssc04071	Environmental Information Processing	Signal transduction	Sphingolipid signaling pathway	0.0346429	*	3.66881
ssc04380	Organismal Systems	Development and regeneration	Osteoclast differentiation	0.000165475	***	5.38599
ssc04670	Organismal Systems	Immune system	Leukocyte transendothelial migration	0.00288083	**	4.63105
ssc04668	Environmental Information Processing	Signal transduction	TNF signaling pathway	5.70875e-05	****	3.88065
ssc04928	Organismal Systems	Endocrine system	Parathyroid hormone synthesis, secretion and action	0.00621567	**	3.5
ssc05145	Human Diseases	Infectious disease: parasitic	Toxoplasmosis	0.0147931	*	3.71864
ssc04933	Human Diseases	Endocrine and metabolic disease	AGE-RAGE signaling pathway in diabetic complications	5.12044e-06	****	5.25279
ssc05142	Human Diseases	Infectious disease: parasitic	Chagas disease	0.0156999	*	5.15178
ssc04064	Environmental Information Processing	Signal transduction	NF-kappa B signaling pathway	0.00438408	**	4.6169
ssc04660	Organismal Systems	Immune system	T cell receptor signaling pathway	0.0130962	*	3.38573
ssc04650	Organismal Systems	Immune system	Natural killer cell mediated cytotoxicity	0.00438408	**	5.26025
ssc04659	Organismal Systems	Immune system	Th17 cell differentiation	0.0388631	*	3.81626
ssc04620	Organismal Systems	Immune system	Toll-like receptor signaling pathway	8.24289e-05	****	4.66628
ssc04350	Environmental Information Processing	Signal transduction	TGF-beta signaling pathway	0.00827918	**	5.97522
ssc05146	Human Diseases	Infectious disease: parasitic	Amoebiasis	0.000940549	***	5.08799
ssc04974	Organismal Systems	Digestive system	Protein digestion and absorption	0.00132625	**	6.46599
ssc05414	Human Diseases	Cardiovascular disease	Dilated cardiomyopathy	0.0239389	*	2.96799
ssc05322	Human Diseases	Immune disease	Systemic lupus erythematosus	0.000364754	***	6.82242
ssc05410	Human Diseases	Cardiovascular disease	Hypertrophic cardiomyopathy	0.0200195	*	2.48015
ssc04972	Organismal Systems	Digestive system	Pancreatic secretion	0.0299629	*	2.71163
ssc04512	Environmental Information Processing	Signaling molecules and interaction	ECM-receptor interaction	5.20693e-07	****	6.36633
ssc04912	Organismal Systems	Endocrine system	GnRH signaling pathway	0.0480472	*	3.0734
ssc04640	Organismal Systems	Immune system	Hematopoietic cell lineage	2.96532e-06	****	5.96297
ssc04658	Organismal Systems	Immune system	Th1 and Th2 cell differentiation	0.0409594	*	4.27533
ssc05323	Human Diseases	Immune disease	Rheumatoid arthritis	1.55245e-05	****	7.02012
ssc04657	Organismal Systems	Immune system	IL-17 signaling pathway	0.0049463	**	1.97621
ssc04061	Environmental Information Processing	Signaling molecules and interaction	Viral protein interaction with cytokine and cytokine receptor	4.71029e-09	****	5.26685
ssc05133	Human Diseases	Infectious disease: bacterial	Pertussis	0.00590716	**	5.7371
ssc04662	Organismal Systems	Immune system	B cell receptor signaling pathway	0.0195329	*	3.25042
ssc04971	Organismal Systems	Digestive system	Gastric acid secretion	0.00173756	**	2.70801
ssc05140	Human Diseases	Infectious disease: parasitic	Leishmaniasis	4.00526e-05	****	5.03953
ssc04918	Organismal Systems	Endocrine system	Thyroid hormone synthesis	0.0209236	*	2.77174
ssc04622	Organismal Systems	Immune system	RIG-I-like receptor signaling pathway	0.0146147	*	2.921
ssc04610	Organismal Systems	Immune system	Complement and coagulation cascades	0.00230754	**	4.35325
ssc04623	Organismal Systems	Immune system	Cytosolic DNA-sensing pathway	0.0262498	*	3.4744
ssc05321	Human Diseases	Immune disease	Inflammatory bowel disease	0.00824017	**	3.91036
ssc05150	Human Diseases	Infectious disease: bacterial	Staphylococcus aureus infection	0.0110131	*	5.79812
ssc05416	Human Diseases	Cardiovascular disease	Viral myocarditis	0.0177884	*	4.49073
ssc04612	Organismal Systems	Immune system	Antigen processing and presentation	0.000817848	***	5.74115
ssc05204	Human Diseases	Cancer: overview	Chemical carcinogenesis - DNA adducts	0.0125203	*	3.14286
ssc04961	Organismal Systems	Excretory system	Endocrine and other factor-regulated calcium reabsorption	0.041027	*	1.73205
ssc05144	Human Diseases	Infectious disease: parasitic	Malaria	5.82233e-05	****	5.75024
ssc04973	Organismal Systems	Digestive system	Carbohydrate digestion and absorption	0.032548	*	2.81113
ssc04672	Organismal Systems	Immune system	Intestinal immune network for IgA production	0.0230861	*	3.95285
ssc04940	Human Diseases	Endocrine and metabolic disease	Type I diabetes mellitus	0.00379036	**	4
ssc05143	Human Diseases	Infectious disease: parasitic	African trypanosomiasis	0.00996318	**	3.71231
ssc05340	Human Diseases	Immune disease	Primary immunodeficiency	0.00136831	**	2.73861
ssc05330	Human Diseases	Immune disease	Allograft rejection	0.00678291	**	5.19947
ssc05332	Human Diseases	Immune disease	Graft-versus-host disease	0.00590371	**	5.19615
ssc04964	Organismal Systems	Excretory system	Proximal tubule bicarbonate reclamation	0.0496672	*	2.4004
ssc00340	Metabolism	Amino acid metabolism	Histidine metabolism	0.0496672	*	1.34164
ssc05310	Human Diseases	Immune disease	Asthma	0.00121197	**	3.44124

## Sheet: Table S8
Table S8. LH vs. HN.KEGG_Enrichment
Pathway_ID	KEGG_Level_1	KEGG_Level_2	Pathway_Name	P.value	Sig.Sign.P	ZScore
ssc05200	Human Diseases	Cancer: overview	Pathways in cancer	0.000618253	***	6.96896
ssc04151	Environmental Information Processing	Signal transduction	PI3K-Akt signaling pathway	1.56444e-06	****	5.93495
ssc04010	Environmental Information Processing	Signal transduction	MAPK signaling pathway	0.000534042	***	4.98521
ssc04060	Environmental Information Processing	Signaling molecules and interaction	Cytokine-cytokine receptor interaction	0.000323729	***	4.33333
ssc05166	Human Diseases	Infectious disease: viral	Human T-cell leukemia virus 1 infection	6.74993e-05	****	5.44776
ssc04510	Cellular Processes	Cellular community - eukaryotes	Focal adhesion	0.00142506	**	5.12398
ssc04015	Environmental Information Processing	Signal transduction	Rap1 signaling pathway	0.00208517	**	6.35085
ssc04062	Organismal Systems	Immune system	Chemokine signaling pathway	0.00315049	**	5.27656
ssc04514	Environmental Information Processing	Signaling molecules and interaction	Cell adhesion molecules	3.59372e-06	****	7.77817
ssc04068	Environmental Information Processing	Signal transduction	FoxO signaling pathway	0.00140555	**	0.543214
ssc04110	Cellular Processes	Cell growth and death	Cell cycle	0.000226123	***	4.78699
ssc04931	Human Diseases	Endocrine and metabolic disease	Insulin resistance	0.00341645	**	0.0966736
ssc04668	Environmental Information Processing	Signal transduction	TNF signaling pathway	0.000254436	***	3.38313
ssc04659	Organismal Systems	Immune system	Th17 cell differentiation	0.00049353	***	2.57855
ssc05414	Human Diseases	Cardiovascular disease	Dilated cardiomyopathy	1.03521e-05	****	3.49799
ssc05146	Human Diseases	Infectious disease: parasitic	Amoebiasis	0.0035649	**	4.76999
ssc05410	Human Diseases	Cardiovascular disease	Hypertrophic cardiomyopathy	1.32778e-06	****	2.58799
ssc04512	Environmental Information Processing	Signaling molecules and interaction	ECM-receptor interaction	8.42168e-05	****	3.73198
ssc04640	Organismal Systems	Immune system	Hematopoietic cell lineage	6.1411e-07	****	4.61286
ssc04657	Organismal Systems	Immune system	IL-17 signaling pathway	0.00155046	**	0.697486
ssc04061	Environmental Information Processing	Signaling molecules and interaction	Viral protein interaction with cytokine and cytokine receptor	8.94283e-06	****	3.27715
ssc05412	Human Diseases	Cardiovascular disease	Arrhythmogenic right ventricular cardiomyopathy	0.000130393	***	3.77124
ssc04918	Organismal Systems	Endocrine system	Thyroid hormone synthesis	0.00189884	**	3.1497
ssc05031	Human Diseases	Substance dependence	Amphetamine addiction	0.00339272	**	2.4327
ssc04913	Organismal Systems	Endocrine system	Ovarian steroidogenesis	0.00128965	**	1.47442
ssc05340	Human Diseases	Immune disease	Primary immunodeficiency	0.000217493	***	2.55604
ssc04660	Organismal Systems	Immune system	T cell receptor signaling pathway	0.00479958	**	3.28313
ssc04658	Organismal Systems	Immune system	Th1 and Th2 cell differentiation	0.00497209	**	2.70021
ssc04014	Environmental Information Processing	Signal transduction	Ras signaling pathway	0.0052678	**	5.29517
ssc04080	Environmental Information Processing	Signaling molecules and interaction	Neuroactive ligand-receptor interaction	0.00646041	**	2.60877
ssc04928	Organismal Systems	Endocrine system	Parathyroid hormone synthesis, secretion and action	0.00678997	**	3.1
ssc05222	Human Diseases	Cancer: specific types	Small cell lung cancer	0.00897355	**	2.13201
ssc04979	Organismal Systems	Digestive system	Cholesterol metabolism	0.00997771	**	-1.06749
ssc04064	Environmental Information Processing	Signal transduction	NF-kappa B signaling pathway	0.0141524	*	2.97534
ssc04974	Organismal Systems	Digestive system	Protein digestion and absorption	0.0141524	*	3.81599
ssc05140	Human Diseases	Infectious disease: parasitic	Leishmaniasis	0.0144511	*	3.52767
ssc05162	Human Diseases	Infectious disease: viral	Measles	0.0145687	*	2.58353
ssc00601	Metabolism	Glycan biosynthesis and metabolism	Glycosphingolipid biosynthesis - lacto and neolacto series	0.0146199	*	1.70561
ssc04390	Environmental Information Processing	Signal transduction	Hippo signaling pathway	0.0153591	*	5.17857
ssc05323	Human Diseases	Immune disease	Rheumatoid arthritis	0.0156084	*	3.84974
ssc05202	Human Diseases	Cancer: overview	Transcriptional misregulation in cancer	0.0165428	*	5.21594
ssc05033	Human Diseases	Substance dependence	Nicotine addiction	0.0182022	*	0.718421
ssc04152	Environmental Information Processing	Signal transduction	AMPK signaling pathway	0.0185693	*	1.30551
ssc04260	Organismal Systems	Circulatory system	Cardiac muscle contraction	0.0189524	*	-1.70941
ssc05165	Human Diseases	Infectious disease: viral	Human papillomavirus infection	0.0192912	*	5.35155
ssc04630	Environmental Information Processing	Signal transduction	JAK-STAT signaling pathway	0.0193359	*	2.99025
ssc05235	Human Diseases	Cancer: overview	PD-L1 expression and PD-1 checkpoint pathway in cancer	0.0201729	*	2.58799
ssc04115	Cellular Processes	Cell growth and death	p53 signaling pathway	0.0222792	*	2.25489
ssc04261	Organismal Systems	Circulatory system	Adrenergic signaling in cardiomyocytes	0.023637	*	4.10092
ssc04925	Organismal Systems	Endocrine system	Aldosterone synthesis and secretion	0.0241686	*	3.41121
ssc04727	Organismal Systems	Nervous system	GABAergic synapse	0.0241686	*	2.42949
ssc04672	Organismal Systems	Immune system	Intestinal immune network for IgA production	0.0242535	*	3.16228
ssc00590	Metabolism	Lipid metabolism	Arachidonic acid metabolism	0.0254371	*	0
ssc05203	Human Diseases	Cancer: overview	Viral carcinogenesis	0.0260573	*	4.57214
ssc05144	Human Diseases	Infectious disease: parasitic	Malaria	0.0341406	*	3.68605
ssc04973	Organismal Systems	Digestive system	Carbohydrate digestion and absorption	0.0341406	*	1.40556
ssc04620	Organismal Systems	Immune system	Toll-like receptor signaling pathway	0.0355823	*	1.76282
ssc05030	Human Diseases	Substance dependence	Cocaine addiction	0.0369502	*	1.98248
ssc05164	Human Diseases	Infectious disease: viral	Influenza A	0.0392752	*	3.26134
ssc04933	Human Diseases	Endocrine and metabolic disease	AGE-RAGE signaling pathway in diabetic complications	0.0394162	*	3.83858
ssc00100	Metabolism	Lipid metabolism	Steroid biosynthesis	0.0401532	*	1.83533
ssc05221	Human Diseases	Cancer: specific types	Acute myeloid leukemia	0.0416317	*	2.5
ssc05142	Human Diseases	Infectious disease: parasitic	Chagas disease	0.0435169	*	4.44467
ssc00360	Metabolism	Amino acid metabolism	Phenylalanine metabolism	0.0455441	*	-0.471405
ssc04911	Organismal Systems	Endocrine system	Insulin secretion	0.0458205	*	3.53278
ssc05216	Human Diseases	Cancer: specific types	Thyroid cancer	0.0489678	*	1.16667
ssc05161	Human Diseases	Infectious disease: viral	Hepatitis B	0.0493256	*	3.6712

## Sheet: Table S9
Table S9. YH vs. HN.KEGG_Enrichment
Pathway_ID	KEGG_Level_1	KEGG_Level_2	Pathway_Name	P.value	Sig.Sign.P	ZScore
ssc04060	Environmental Information Processing	Signaling molecules and interaction	Cytokine-cytokine receptor interaction	0.00159686	**	5
ssc05166	Human Diseases	Infectious disease: viral	Human T-cell leukemia virus 1 infection	0.000266982	***	1.88576
ssc04510	Cellular Processes	Cellular community - eukaryotes	Focal adhesion	0.000404364	***	3.89711
ssc04062	Organismal Systems	Immune system	Chemokine signaling pathway	0.000524737	***	2.82946
ssc04928	Organismal Systems	Endocrine system	Parathyroid hormone synthesis, secretion and action	0.000500303	***	1.4
ssc04933	Human Diseases	Endocrine and metabolic disease	AGE-RAGE signaling pathway in diabetic complications	0.000373856	***	2.02031
ssc05142	Human Diseases	Infectious disease: parasitic	Chagas disease	0.00193841	**	2.92944
ssc04659	Organismal Systems	Immune system	Th17 cell differentiation	0.00182036	**	2.78484
ssc04658	Organismal Systems	Immune system	Th1 and Th2 cell differentiation	0.000541321	***	3.26275
ssc04061	Environmental Information Processing	Signaling molecules and interaction	Viral protein interaction with cytokine and cytokine receptor	6.04277e-05	****	3.27715
ssc05140	Human Diseases	Infectious disease: parasitic	Leishmaniasis	0.000690577	***	3.02372
ssc05321	Human Diseases	Immune disease	Inflammatory bowel disease	0.00228369	**	2.15744

## Sheet: Table S10
Table S10. Quantitative results of metabolites
Type	ID	MS2.name	MS1.name	BH1	BH2	BH3	HN1	HN2	HN3	LH1	LH2	LH3	YH1	YH2	YH3
POS	POS_116.0704_50.7988_1	Proline	Proline; 4-Amino-2-methylenebutanoic acid; Pterolactam; 5-Hydroxy-1-methylpyrrolidin-2-one; DL-Allylglycine; DL-Proline; N-(2-Hydroxyethyl)acrylamide; N-Allylglycine; 2-Furanmethanol; 5-Methyl-2(3H)-furanone; alpha-Methylene-gamma-butyrolactone; 2-Pentenedial	3.81826e+07	3.88628e+07	4.18698e+07	2.61584e+07	7.0043e+07	6.57398e+07	5.45885e+07	7.20418e+07	6.56953e+07	4.47845e+07	6.0648e+07	4.19798e+07
NEG	NEG_165.0186_535.2238_1	Phthalic acid	Phthalic acid; Terephthalic acid; 3,4-Methylenedioxybenzoic acid	6.86426e+06	6.98775e+06	5.59137e+06	8.11583e+06	6.10668e+06	6.19265e+06	5.97142e+06	7.20438e+06	8.26696e+06	7.83019e+06	6.46137e+06	8.15711e+06
NEG	NEG_75.0084_134.7802_1	Glycolic acid	Glycolic acid; Peracetic acid; Monomethyl carbonate; Formaldehyde	8.37366e+06	4.24984e+07	1.70272e+07	7.2638e+07	4.27233e+07	5.69452e+07	3.88734e+07	4.97251e+07	3.09083e+07	9.20836e+06	5.08053e+07	5.04052e+07
NEG	NEG_96.9692_41.3412_1	Phosphate	Phosphate; Hydrogen carbonate; Performic acid	1.01548e+09	8.60475e+08	8.33693e+08	9.53028e+08	1.0009e+09	1.18686e+09	9.8613e+08	9.86378e+08	9.32203e+08	1.2486e+09	9.17154e+08	9.15219e+08
NEG	NEG_115.0032_42.4067_1	Maleic acid	Fumaric acid; Maleic acid; But-2-enedioic acid	1.2028e+07	1.30884e+07	1.30559e+07	2.03509e+07	1.0725e+07	1.41804e+07	1.81765e+07	1.28622e+07	1.04424e+07	3.25281e+07	1.85644e+07	2.26707e+07
NEG	NEG_178.0502_156.3051_1	Hippuric acid	Hippuric acid; Methyl n-formylanthranilate; 1-(4-Methoxyphenyl)-2-nitroethylene; 4-Acetamidobenzoic acid; Adrenolutin; Erbstatin; N-Acetyl-2-hydroxybenzamide; 1-Methyl-1H-indole-3,5,6-triol; 4-Hydroxybenzeneacetonitrile; 2-Methyl-4,5-benzoxazole; (±)-2-Hydroxy-2-phenylacetonitrile; 5-Hydroxyindole; 1,3-Dihydro-(2H)-indol-2-one; 1H-Indol-2-ol; Isoindolin-1-one; p-Tolyl isocyanate; 1,2-Benzisoxazol…	4.95493e+06	2.42464e+06	3.67456e+06	107963	2.00725e+06	1.86206e+06	8.86416e+06	7.51057e+06	8.74655e+06	1.35462e+07	4.58116e+06	4.01306e+06
NEG	NEG_171.0057_41.5729_1	Glycerol 3-phosphate	Glycerol 3-phosphate; beta-Glycerophosphoric acid; Glycerophosphoric acid; Erythronic acid; Threonic acid; 2,3,4-Trihydroxybutanoic acid; 2,2,4-Trihydroxybutanoic acid; Dimethylphosphate	1.01513e+07	1.07621e+07	6.10851e+07	1.12614e+07	1.84673e+06	1.25109e+07	1.47323e+08	1.69215e+08	3.0869e+08	6.83343e+07	5.85662e+07	5.36424e+07
NEG	NEG_391.2843_239.7696_1	Deoxycholic acid	Chenodeoxycholic acid; Deoxycholic acid; Isohyodeoxycholic acid; Isoursodeoxycholic acid; Hyodeoxycholic acid; Ursodeoxycholic acid; 3,7-Dihydroxycholan-24-oic acid; 3alpha,12beta-Dihydroxy-5alpha-cholan-24-oic Acid; 4-[(5R,8S,10R,13R,17R)-3,6-Dihydroxy-10,13-dimethyl-2,3,4,5,6,7,8,9,11,12,14,15,16,17-tetradecahydro-1H-cyclopenta[a]phenanthren-17-yl]pentanoic acid; Rosterolone; Adrenic acid	7.05628e+06	1.29587e+07	4.77145e+06	343618	7.8311e+06	4.08887e+06	2.46041e+06	3.53695e+06	3.46406e+06	4.70297e+06	3.91323e+06	2.78067e+06
POS	POS_268.1031_149.9016_1	Adenosine	Adenosine; Deoxyguanosine; Neuraminic acid; Vidarabine; Zidovudine; 8-Oxo-2'-deoxyadenosine; 9-Arabinofuranosyladenine; Formycin A; Miserotoxin; OR-1896; 4-Acetamidoantipyrine	4.31117e+06	4.60534e+06	3.76354e+06	5.12732e+06	5.02562e+06	5.88311e+06	4.47641e+06	4.44646e+06	4.79901e+06	5.15307e+06	4.63135e+06	3.9662e+06
POS	POS_146.1172_49.8897_1	4-Trimethylammoniobutanoic acid	4-Trimethylammoniobutanoic acid; 2-Aminoheptanoic acid; [(3-Methylbutyl)amino]acetic acid; 7-Aminoheptanoic acid; Methyl L-leucinate; N-Methyl-L-isoleucine; Isopentenyl acetate; 1-Methoxy-3-methylene-2-pentanone; 4-Methyl-5-hexanolide; Cyclohexanecarboxylic acid; Cyclohexyl formate; 2,3-Heptanedione; 3,4-Heptanedione; 2-Heptenoic acid; Methyl 2E-hexenoate; Methyl (Z)-3-hexenoate; 5-Methyl-2,3-hex…	4.79975e+08	1.91272e+08	3.30553e+08	3.47608e+08	6.23735e+08	6.02205e+08	5.92247e+08	3.01014e+08	3.40748e+08	4.56999e+08	3.73627e+08	4.69807e+08
NEG	NEG_168.9901_40.2153_1	Glyceraldehyde 3-phosphate	Glyceraldehyde 3-phosphate; Dihydroxyacetone phosphate; 1,1,1,2,3,3,3-Heptafluoropropane; Malic acid; D-Malic acid; Velcorin; Benzothiophene; Diglycolic acid; Thiazole; Isothiazole; 3-Chloro-2-hydroxypropanoic acid; phosphonoacetaldehyde	7.92111e+07	5.57948e+07	6.58387e+07	6.84144e+07	6.58008e+07	3.17142e+07	1.05473e+08	9.23954e+07	9.10708e+07	8.16656e+07	1.1277e+08	6.44005e+07
POS	POS_118.086_47.7568_1	Betaine	L-Valine; N-Methyl-a-aminoisobutyric acid; 5-Aminopentanoic acid; Norvaline; Amyl Nitrite; 3-Amino-2,2-dimethylpropanoic acid; D-Valine; DL-Norvaline; Tert-Butyl carbamate; N-Methyl-4-aminobutyric acid; Senecioic acid; Glutaral; Angelic acid; 2-Methyltetrahydrofuran-3-one; 2,3-Pentanedione; 4-Pentenoic acid; 2,4-Pentanedione; Isopropenyl acetate; Methyl methacrylate; 2-Pentenoic acid; Dihydro-5-m…	7.0552e+08	8.78869e+08	1.01103e+09	6.00283e+08	1.23617e+09	1.48506e+09	2.0429e+09	1.14532e+09	1.69583e+09	1.68737e+09	1.42347e+09	1.40742e+09
POS	POS_137.0455_145.0054_1	Allopurinol	Hypoxanthine; Erythronic acid; Threonic acid; Allopurinol; 2-Hydroxypurine; 2,3,4-Trihydroxybutanoic acid; 2,2,4-Trihydroxybutanoic acid	9.09095e+08	7.14774e+08	1.57985e+09	8.12328e+08	4.81886e+08	5.50306e+08	7.34805e+08	6.89955e+08	8.92613e+08	1.31122e+09	6.03467e+08	8.35944e+08
NEG	NEG_267.0725_143.7711_1	Inosine	Inosine; 3-Deoxy-D-glycero-D-galacto-2-nonulosonic acid; Allopurinol riboside; Arabinosylhypoxanthine; Formycin b; Ethyl 2-mercaptopropionate; Methyl 3-mercaptobutanoate; Methyl 3-(methylthio)propanoate; Ethyl 2-(methylthio)acetate; Ethyl 3-mercaptopropanoic acid; Dimethylpropiothetin; Ethyl glucuronide; 2,2'-[oxybis(2,1-ethanediyloxy)]bis-Acetic acid; Aminofurantoin; 4,6-Bis(methylthio)hexanoic …	2.78901e+08	2.02247e+08	5.24024e+08	2.18383e+08	1.05847e+08	1.19897e+08	2.05454e+08	1.75193e+08	2.43358e+08	4.0507e+08	1.32392e+08	2.52153e+08
NEG	NEG_259.0215_100.4152_1	Fructose-6-Phosphate (closed form)	Fructose 6-phosphate; Galactose 1-phosphate; Fructose 1-phosphate; Mannose 6-phosphate; D-myo-Inositol 4-phosphate; Glucose 6-phosphate; Glucose 1-phosphate; myo-Inositol 6-phosphate; Beta-D-Fructose 6-phosphate; D-Tagatose 1-phosphate; D-Mannose 1-phosphate; (2R,3R,4S,5R)-2,3,4,5-Tetrahydroxy-6-oxohexyl dihydrogen phosphate; (3S,4R)-Ketose 1-phosphate; beta-D-Fructopyranose 1-phosphate; [(2R,3R,…	5.24653e+06	8.4807e+06	9.28418e+06	7.64257e+06	1.98451e+06	2.29405e+06	4.65812e+06	2.63615e+06	2.24678e+06	1.5259e+06	9.73416e+06	1.08557e+07
NEG	NEG_138.0191_210.9634_1	4-Nitrophenol	4-Nitrophenol; 3-Hydroxypicolinic acid; 2-Nitrophenol; 3-Nitrophenol; Nicotinic acid N-oxide	3.61722e+06	2.84318e+06	1.27637e+06	5.94607e+06	3.78423e+06	3.06969e+06	2.66845e+06	2.98667e+06	3.75307e+06	4.54357e+06	3.12927e+06	3.01175e+06
POS	POS_90.0547_50.7342_1	Sarcosine	beta-Alanine; L-Alanine; Sarcosine; D-Alanine; Ethyl carbamate; (alpha-D-mannosyl)7-beta-D-mannosyl-diacetylchitobiosyl-L-asparagine, isoform A (protein); 1-Nitropropane; 2-Nitropropane; (2S)-2-Amino-3-hydroxypropanal; Dimethylcarbamic acid; Lactamide; Methyl glycinate; N-Hydroxymethyl-N-methylformamide; Pyruvaldehyde; Malondialdehyde; Acrylic acid; 1,3-Dioxole; beta-propiolactone	1.37759e+08	8.08414e+07	8.54314e+07	1.33295e+08	1.36253e+08	1.57463e+08	1.47329e+08	9.36025e+07	8.56188e+07	1.89783e+08	1.04953e+08	9.50459e+07
POS	POS_284.0979_145.4875_1	9-beta-d-Arabinofuranosylguanine	Guanosine; 8-Hydroxy-deoxyguanosine; 9-beta-d-Arabinofuranosylguanine; 1-[(2R,5R)-4-Azidooxy-5-(hydroxymethyl)oxolan-2-yl]-5-methylpyrimidine-2,4-dione; 2-Amino-9-[(2R,4S,5R)-5-(hydroperoxymethyl)-4-hydroxyoxolan-2-yl]-1H-purin-6-one; Acetamide, N-[2-(5-methoxy-1-nitroso-1H-indol-3-yl)ethyl]-; Imazapyr; Isoleucyl-Asparagine; Monoglyceride citrate; 2-(2-Nitroimidazol-1-yl)-n-(3,3,3-trifluoropropyl…	4.44452e+06	3.97119e+06	8.40134e+06	4.19355e+06	3.42139e+06	3.00764e+06	4.15726e+06	3.0513e+06	4.94313e+06	6.8633e+06	3.48867e+06	4.48446e+06
POS	POS_370.2941_259.9129_1	cis-5-Tetradecenoylcarnitine	cis-5-Tetradecenoylcarnitine; Tetradecenoylcarnitine; 3-Ethyl-4-(9-hydroxy-4,6,8,10-tetramethyl-7-oxododec-4-en-2-yl)oxetan-2-one	4.99577e+06	4.59817e+06	3.49447e+06	1.18051e+07	6.64853e+06	3.44509e+06	5.63634e+06	4.23263e+06	6.93505e+06	1.29621e+06	6.41352e+06	7.71663e+06
NEG	NEG_448.3056_192.3205_1	Chenodeoxycholic acid glycine conjugate	Deoxycholic acid glycine conjugate; Chenodeoxycholic acid glycine conjugate; Glycoursodeoxycholic acid	430252	269266	583109	647455	320220	200428	366145	615135	428673	1.38144e+06	252758	63672.4
NEG	NEG_117.0188_61.1268_1	Succinic acid	Methylmalonic acid; Succinic acid; Erythrono-1,4-lactone; 4-Hydroxy-2-oxobutanoic acid; xi-3-Hydroxy-2-oxobutanoic acid; Pyruvaldehyde; Malondialdehyde; Acrylic acid; 1,3-Dioxole; beta-propiolactone	1.01535e+08	8.20425e+07	9.19293e+07	6.2105e+06	1.74837e+07	1.29098e+07	8.5961e+07	1.24244e+08	7.13442e+07	2.11197e+07	1.64557e+08	1.06228e+08
NEG	NEG_157.1227_263.5123_1	4-Methyl-2-pentyl-1,3-dioxolane	Pelargonic acid; 1-Hydroxy-3-nonanone; 3-(Hydroxymethyl)-2-octanone; 4-Methyl-2-pentyl-1,3-dioxolane; 2-Nonene-1,4-diol; Cyclooctane	2.96399e+07	4.75723e+07	4.9935e+07	6.01901e+07	4.87165e+07	3.80278e+07	5.01779e+07	2.82246e+07	3.72013e+07	3.33501e+07	4.41676e+07	3.43973e+07
POS	POS_136.0615_352.5439_1	Adenine	Adenine; (+)-threo-2-Amino-3,4-dihydroxybutanoic acid; 1H-Pyrazolo[3,4-d]pyrimidin-4-amine; 2-Aminopurine; Methylmalonic acid; Succinic acid; Erythrono-1,4-lactone; 4-Hydroxy-2-oxobutanoic acid; xi-3-Hydroxy-2-oxobutanoic acid	1.94065e+08	3.16068e+08	1.23168e+08	1.54452e+08	2.58722e+08	2.01589e+07	2.58143e+08	1.60606e+08	7.96348e+06	2.39591e+08	1.83505e+08	9.88513e+07
POS	POS_460.2682_266.6008_1	Nevanimibe	Neoline; Nevanimibe; [(2S,4R,5R,6R,14S,16R)-14-Hydroxy-7,11-dimethyl-6-(2-oxopyran-4-yl)-3-oxapentacyclo[8.8.0.02,4.02,7.011,16]octadecan-5-yl] acetate; Cinobufagin	1.60608e+07	1.46615e+07	1.78197e+07	9.1345e+06	1.18213e+07	1.6716e+07	8.97266e+06	9.17385e+06	2.08903e+07	8.9635e+06	1.04317e+07	8.65315e+06
NEG	NEG_259.0214_40.8697_1	D-Mannose 1-phosphate	Fructose 6-phosphate; Galactose 1-phosphate; Fructose 1-phosphate; Mannose 6-phosphate; D-myo-Inositol 4-phosphate; Glucose 6-phosphate; Glucose 1-phosphate; myo-Inositol 6-phosphate; Beta-D-Fructose 6-phosphate; D-Tagatose 1-phosphate; D-Mannose 1-phosphate; (2R,3R,4S,5R)-2,3,4,5-Tetrahydroxy-6-oxohexyl dihydrogen phosphate; (3S,4R)-Ketose 1-phosphate; beta-D-Fructopyranose 1-phosphate; [(2R,3R,…	1.21494e+09	1.06131e+09	1.7603e+09	1.18009e+09	3.05954e+08	4.5198e+08	1.64369e+09	1.1095e+09	9.43956e+08	2.43536e+08	1.36597e+09	1.63824e+09
NEG	NEG_329.2475_383.4647_1	4,7,10,13,16-Docosapentaenoic acid	Docosapentaenoic acid (22n-6); Docosapentaenoic acid (22n-3); 4,7,10,13,16-Docosapentaenoic acid; 7,10,13,16,19-Docosapentaenoic acid; Eicosapentaenoic acid ethyl ester; Docosa-2,4,6,8,10-pentaenoic acid; Immepip; 2-[(1E,3E,5E)-3,7-Dimethylnona-1,3,5,8-tetraenyl]-1,3,3-trimethylcyclohexene	3.7615e+06	4.02247e+06	3.76409e+06	1.97421e+06	3.45794e+06	2.01483e+06	3.55934e+06	3.8124e+06	2.85312e+06	1.10445e+07	3.81915e+06	6.45255e+06
NEG	NEG_391.2844_273.2634_1	Chenodeoxycholic acid	Chenodeoxycholic acid; Deoxycholic acid; Isohyodeoxycholic acid; Isoursodeoxycholic acid; Hyodeoxycholic acid; Ursodeoxycholic acid; 3,7-Dihydroxycholan-24-oic acid; 3alpha,12beta-Dihydroxy-5alpha-cholan-24-oic Acid; 4-[(5R,8S,10R,13R,17R)-3,6-Dihydroxy-10,13-dimethyl-2,3,4,5,6,7,8,9,11,12,14,15,16,17-tetradecahydro-1H-cyclopenta[a]phenanthren-17-yl]pentanoic acid; Rosterolone; Adrenic acid	1.4958e+06	2.10568e+06	844976	1.65927e+06	5.85435e+06	935585	1.2656e+06	390370	3.07404e+06	3.62344e+06	1.78267e+06	1.10851e+06
POS	POS_316.2473_214.0801_1	Decanoylcarnitine	Decanoylcarnitine	4.67749e+06	5.83077e+06	2.71046e+06	4.14471e+06	4.10792e+06	2.72456e+06	6.01287e+06	1.95488e+06	5.11117e+06	655385	4.17757e+06	2.30966e+06
POS	POS_123.0549_148.3132_1	Niacinamide	Niacinamide; 2-Acetylpyrazine; Isonicotinamide; Picolinamide	4.29273e+09	3.5859e+09	4.17806e+09	4.34466e+09	3.48162e+09	5.15739e+09	3.71294e+09	3.91789e+09	3.12002e+09	3.77059e+09	3.95373e+09	3.91299e+09
NEG	NEG_253.2165_299.8491_1	Palmitoleic acid	Hypogeic acid; Palmitoleic acid; Palmitelaidic acid; Dodecyl methacrylate; Guaiane	2.49269e+06	2.72243e+06	760348	3.65375e+06	4.59474e+06	3.53388e+06	3.48426e+06	1.31335e+06	2.0668e+06	1.82153e+06	4.64947e+06	4.49708e+06
NEG	NEG_331.2631_412.9668_1	Adrenic acid	Adrenic acid; Norecasantalol; (8S,9S,10R,13R,14S,17S)-17-Ethyl-10,13-dimethyl-4,5,6,7,8,9,11,12,14,15,16,17-dodecahydro-3H-cyclopenta[a]phenanthrene; (1S,4S,9R,10S,13R,14R)-5,5,9,14-Tetramethyltetracyclo[11.2.1.01,10.04,9]hexadec-6-ene	2.95467e+06	2.6041e+06	3.02378e+06	2.52993e+06	2.50214e+06	1.48644e+06	1.88668e+06	1.69061e+06	1.91608e+06	8.03771e+06	3.07242e+06	3.16626e+06
POS	POS_162.112_50.7651_1	L-Carnitine	L-Carnitine; N-(2-Hydroxyethyl)valine; 4-Hydroxycyclohexylcarboxylic acid; Tetrahydrofurfuryl acetate; Botryodiplodin; Methyl (R)-3-methyl-2-oxopentanoate; Ethyl levulinate	6.5497e+08	8.52878e+08	1.818e+09	1.40664e+09	1.75283e+09	1.98108e+09	1.01699e+09	9.12295e+08	7.89552e+08	1.17204e+09	5.1982e+08	5.73536e+08
NEG	NEG_271.227_290.4866_1	Exametazime	16-Hydroxyhexadecanoic acid	4.05714e+06	5.11818e+06	6.22312e+06	2.96077e+06	1.0197e+07	4.48469e+06	5.12336e+06	3.48902e+06	5.25532e+06	5.10322e+06	5.16964e+06	4.09899e+06
POS	POS_302.2316_202.679_1	2,6 Dimethylheptanoyl carnitine	2,6 Dimethylheptanoyl carnitine; Nonanoylcarnitine; Tetranorprostanedioic acid	1.10749e+06	850386	588907	555616	2.04831e+06	3.19273e+06	747312	666678	639126	309779	498418	845839
NEG	NEG_146.0453_42.4122_1	D-Glutamic acid	Glutamic acid; N-Methyl-D-aspartic acid; N-Acetylserine; O-Acetylserine; D-Glutamic acid; L-4-Hydroxyglutamate semialdehyde; 3-(Carboxymethylamino)propanoic acid; DL-Glutamate; 5-Hydroxy-4-oxo-L-norvaline; N-Methyl-DL-aspartic acid; L-3-Aminodihydro-2(3H)-furanone; (S)-2-Azetidinecarboxylic acid; 1-Aminocyclopropanecarboxylic acid; 2,3-Butanedione monoxime; N-(Hydroxymethyl)acrylamide; 3-Isoxazol…	9.41064e+06	9.09885e+06	1.45238e+07	8.53328e+06	1.40051e+07	4.41196e+07	2.28607e+07	1.95499e+07	1.39032e+07	4.28474e+07	3.80399e+07	2.59419e+07
NEG	NEG_253.2164_376.9885_1	Palmitelaidic acid	Hypogeic acid; Palmitoleic acid; Palmitelaidic acid; Dodecyl methacrylate; Guaiane	8.14681e+07	6.01479e+07	5.88348e+07	4.02694e+07	9.07382e+07	4.77267e+07	6.56973e+07	4.89606e+07	6.23139e+07	1.71677e+08	8.44316e+07	7.57942e+07
NEG	NEG_124.0069_44.1768_1	Taurine	Taurine	1.32135e+08	2.01369e+08	1.90575e+08	2.90062e+08	2.72438e+08	1.11563e+08	1.36662e+08	1.37442e+08	1.54327e+08	4.38571e+08	2.34378e+08	2.21073e+08
NEG	NEG_143.1071_244.8124_1	3-Hydroxy-2-octanone	Caprylic acid; Valproic acid; (3R,5Z)-5-Octene-1,3-diol; 2-Ethylhexanoic acid; 1-Hydroxy-3-octanone; cis- and trans-2-Isobutyl-4-methyl-1,3-dioxolane; 1,1-Dimethoxy-trans-2-hexene; 3-Hydroxy-2-octanone; Valeraldehyde propyleneglycol acetal; (±)-5-Hydroxy-4-octanone; 3-(Hydroxymethyl)-2-heptanone; Tetrahydrofuran; Butanone; Butanal; 2-Methylpropanal; 3-Buten-1-ol; 2-Buten-1-ol; 2,2-Dimethyloxirane…	1.01673e+07	1.3816e+07	1.47109e+07	1.53964e+07	1.35823e+07	1.21036e+07	1.38848e+07	8.95921e+06	1.22084e+07	1.03829e+07	1.30584e+07	9.90752e+06
NEG	NEG_175.0604_149.1167_1	2-Isopropylmalic acid	2-Isopropylmalic acid; (±)-Glycerol 1,2-diacetate; 3-(Methylthio)-1-propene; cis-2,3-Dimethylthiirane; Tetrahydrothiophene; 2-Methyl-3-ketovaleric acid; 3-Methyl-2-oxovaleric acid; Ketoleucine; Mevalonolactone; 5-Ethoxy-4,5-dihydro-2(3H)furanone; Ethyl acetoacetate; Sherry lactone; (4S,6S)-3,4,5,6-Tetrahydro-4-hydroxy-6-methyl-2H-pyran-2-one; Acetoin acetate; Methyl levulinate; 2H-Pyran-2-one, te…	1.59884e+07	1.12958e+07	1.34267e+07	1.47105e+07	1.11927e+07	1.1466e+07	1.27951e+07	1.1604e+07	1.16546e+07	1.34556e+07	1.33026e+07	1.16037e+07
NEG	NEG_255.2321_416.8026_1	Palmitic acid	Palmitic acid; (R)-Sulcatol; 2-Octanone; (R)-1-Octen-3-ol; 2-Methyl-3-heptanone; xi-7-Octen-2-ol; Germacrane	1.79144e+08	1.36612e+08	1.10834e+08	2.15555e+08	2.32753e+08	1.50468e+08	1.31821e+08	1.58246e+08	2.45901e+08	2.16366e+08	2.09362e+08	1.76852e+08
POS	POS_453.1662_266.7549_1	Avizafone	Melleolide M; Avizafone; Eplerenone	3.47936e+06	2.60503e+06	3.72025e+06	1.96268e+06	2.87567e+06	2.70831e+06	1.38361e+06	2.55169e+06	3.39437e+06	2.30775e+06	1.90024e+06	1.95311e+06
NEG	NEG_133.0137_50.7219_1	Malic acid	Malic acid; D-Malic acid; Velcorin; Diglycolic acid; Pyruvic acid; Glucosereductone; Ethylene carbonate; Glyoxylic acid; Formic anhydride	2.30882e+07	3.14078e+07	2.26618e+07	4.19046e+07	2.07996e+07	2.24802e+07	3.23719e+07	3.24874e+07	2.1305e+07	6.36325e+07	3.79024e+07	3.97589e+07
NEG	NEG_164.0709_148.98_1	Phenylalanine	Phenylalanine; Gentiatibetine; Methyl N-methylanthranilate; Ethenzamide; 4-(Dimethylamino)benzoic acid; 4-Ethoxybenzamide; D-Phenylalanine; Ethyl 3-aminobenzoate; N-(4-Methoxyphenyl)acetamide; Phenyl-Alanine; 1,1-Dimethylbiguanide; Indoline; Isoindoline; 2-Vinylpyridine; 4-Vinylpyridine	1.10122e+08	1.08382e+08	1.2242e+08	1.37344e+08	1.11465e+08	1.19703e+08	1.42157e+08	9.72599e+07	1.45024e+08	9.64366e+07	1.03257e+08	7.67779e+07
NEG	NEG_221.1538_306.6468_1	2,5-Di-tert-butylhydroquinone	Rishitin; Kobusone; Isokobusone; 2,5-Di-tert-butylhydroquinone; Histamine; Betazole	5.05974e+06	4.90838e+06	4.87442e+06	5.01124e+06	5.08468e+06	5.43981e+06	5.30475e+06	4.5763e+06	5.81682e+06	5.16671e+06	5.75695e+06	4.99035e+06
POS	POS_246.1693_162.9919_1	2-Methylbutyroylcarnitine	2-Methylbutyroylcarnitine; Isovalerylcarnitine; Valerylcarnitine; Pivaloylcarnitine; Pinacidil; Traumatic acid; Butanedioic acid, octenyl-; Mifentidine; dodec-2-enedioic acid	1.09098e+07	1.13278e+07	1.67814e+07	2.01336e+07	3.36408e+07	3.72761e+07	1.64572e+07	8.86946e+06	1.39206e+07	2.92378e+07	1.19234e+07	7.10045e+06
POS	POS_184.0727_339.8372_1	Phosphorylcholine	Tryptophol; (R)-Boschniakine; 1-(2,3-Dihydro-1H-pyrrolizin-5-yl)-2-propen-1-one; 4-Trimethylammoniobutanoic acid; 2-Aminoheptanoic acid; [(3-Methylbutyl)amino]acetic acid; 7-Aminoheptanoic acid; Methyl L-leucinate; N-Methyl-L-isoleucine	5.7596e+07	5.35753e+06	4.68299e+06	2.44907e+07	2.64591e+07	1.31179e+07	6.05589e+06	1.01317e+07	2.83422e+07	2.30013e+07	5.93337e+07	5.20624e+07
POS	POS_144.1015_53.0929_1	Proline betaine	Proline betaine; L-2-Amino-3-methylenehexanoic acid; 3beta,6beta-Dihydroxynortropane; (2S)-1,2-Dimethylpyrrolidine-2-carboxylic acid; 1-Aminocyclohexanecarboxylic acid; 2-Hydroxypropyl methacrylamide; trans-4-Aminocyclohexanecarboxylic acid; Crotonic acid betaine; N-(2-Hydroxypropyl)methacrylamide; N-methylpipecolic acid; Methyl sorbate; Enol-3-Ethyl-1,2-cyclopentanedione; Allyl crotonate; 4-Hydr…	2.18857e+07	2.09229e+07	1.96535e+07	2.04592e+07	2.78512e+07	4.82576e+07	3.18317e+07	2.03089e+07	2.52789e+07	4.50285e+07	2.72358e+07	3.81393e+07
POS	POS_258.1093_46.1751_1	Lucerastat	Glycerophosphocholine; 5-Methylcytidine; Pyro-L-glutaminyl-L-glutamine; 3-Methylcytidine; 2'-O-Methylcytidine; 2'-C-Methylcytidine; Benserazide; Glycerylphosphorylcholine; 4-Amino-1-[(2R,5R)-3,4-dihydroxy-5-(hydroxymethyl)oxolan-2-yl]-5-methylpyrimidin-2-one; Pandamarilactam 3x; (2Z)-2-(3-Phenylpropoxyimino)butanoic acid; Dibutylone; Pentylone; 2,3-Pentylone isomer; Miglustat; Lucerastat; (±)-2-(…	2.13934e+08	3.2932e+08	2.28589e+08	2.65294e+08	2.27695e+08	1.6451e+08	1.37353e+08	7.99718e+07	1.75905e+08	2.93653e+08	2.37045e+08	1.38673e+08
NEG	NEG_133.0137_73.5335_1	D-Malic acid	Malic acid; D-Malic acid; Velcorin; Diglycolic acid; Pyruvic acid; Glucosereductone; Ethylene carbonate; Glyoxylic acid; Formic anhydride	6.61086e+06	1.14873e+07	5.8786e+06	1.34072e+07	8.12089e+06	1.14929e+07	9.12964e+06	9.90663e+06	1.00711e+07	2.14568e+07	1.36401e+07	2.4312e+07
POS	POS_265.1109_143.9603_1	Thiamine	Benzamide, N-(3R)-1-azabicyclo[2.2.2]oct-3-yl-4-chloro-; Pirlindole	6.83316e+06	5.10639e+06	1.59894e+07	4.75377e+06	6.40514e+06	6.942e+06	6.42634e+06	4.15459e+06	8.16455e+06	1.73703e+07	4.38927e+06	5.12771e+06
NEG	NEG_347.0386_52.2213_1	Inosinic acid	Inosinic acid; Cloxazolam, (R)-; 5-Hydroxy-2-[2-methyl-3-(trifluoromethyl)anilino]pyridine-3-carboxylic acid; Lonazolac; N-(4-Aminobutyl)-5-chloronaphthalene-2-sulfonamide; Quercetin; Tricetin; Morin; 2',4',5,7,8-Pentahydroxyisoflavone; 6-Hydroxyluteolin; 5,6,7,3',4'-Pentahydroxyisoflavone; 5,7,8,3',4'-Pentahydroxyisoflavone; 8-Chloroinosine; 2-(2-Nitroimidazol-1-yl)-N-(2,2,3,3,3-pentafluoropropy…	8.89011e+08	7.13277e+08	6.79032e+08	7.39733e+08	6.87509e+08	9.48693e+08	7.94524e+08	6.40444e+08	7.49814e+08	6.35287e+08	8.43576e+08	6.54812e+08
POS	POS_137.0455_80.1416_1	Hypoxanthine	Hypoxanthine; Erythronic acid; Threonic acid; Allopurinol; 2-Hydroxypurine; 2,3,4-Trihydroxybutanoic acid; 2,2,4-Trihydroxybutanoic acid	3.00991e+08	2.10172e+08	4.54061e+08	4.46008e+08	2.74735e+08	4.72823e+08	2.72112e+08	1.10795e+09	4.33872e+08	3.83039e+08	4.49823e+08	2.83774e+08
NEG	NEG_282.0833_144.4426_1	Guanosine	Guanosine; 8-Hydroxy-deoxyguanosine; 9-beta-d-Arabinofuranosylguanine; 1-[(2R,5R)-4-Azidooxy-5-(hydroxymethyl)oxolan-2-yl]-5-methylpyrimidine-2,4-dione; 2-Amino-9-[(2R,4S,5R)-5-(hydroperoxymethyl)-4-hydroxyoxolan-2-yl]-1H-purin-6-one; Sepiapterin; Biopterin; Dyspropterin; Primapterin; 8-[(Aminomethyl)sulfanyl]-6-sulfanyloctanoic acid; Deoxyeritadenine; Fructoseglycine; d-Threo biopterin; N-Glycol…	2.35112e+06	2.09481e+06	4.98533e+06	2.16279e+06	1.53895e+06	1.45843e+06	2.1228e+06	1.65803e+06	2.39745e+06	3.60446e+06	1.49099e+06	2.37614e+06
POS	POS_242.099_150.0537_1	3-[[(2S)-2,4-Dihydroxy-3,3-dimethylbutanoyl]amino]propanoic acid	Pantothenic acid; 6-Phenylhexyl isothiocyanate; 3-[[(2S)-2,4-Dihydroxy-3,3-dimethylbutanoyl]amino]propanoic acid; Pebulate; Vernolate	3.2599e+06	6.53212e+06	4.43091e+06	1.10211e+07	8.59377e+06	9.00113e+06	9.69083e+06	6.02628e+06	7.40837e+06	2.38517e+07	1.19998e+07	1.22564e+07
POS	POS_298.0959_165.7797_1	5'-Methylthioadenosine	5'-Methylthioadenosine; (2R,5S)-2-(6-Aminopurin-9-yl)-5-(methylsulfanylmethyl)oxolane-3,4-diol; norzolmitripan; Sulfametopyrazine; Sulfameter; Sulfamethoxypyridazine; Sulfamonomethoxine	1.37966e+07	9.10881e+06	1.55701e+07	7.7053e+06	7.46367e+06	6.97358e+06	8.99578e+06	1.08071e+07	1.50004e+07	1.09754e+07	1.22318e+07	7.74223e+06
NEG	NEG_381.2305_284.7107_1	Levonorgestrel butyrate	Tetrofosmin; Leukotriene B4; 5(S)-Hydroperoxyeicosatetraenoic acid; Prostaglandin A1; 12(S)-HPETE; 15(S)-HPETE; Hepoxilin A3; Hepoxilin B3; 11H-14,15-EETA; 6-trans-Leukotriene B4; 6-trans-12-epi-Leukotriene B4; 14,15-DiHETE; 17,18-DiHETE; 5,15-DiHETE; 8,15-DiHETE; 9alpha-(3-Methylbutanoyloxy)-4S-hydroxy-10(14)-oplopen-3-one; (+/-)-11,12-Dihydroxy-5Z,8Z,14Z,17Z-eicosatetraenoic acid; 12-Hydroperox…	307218	142325	130534	130045	271450	205315	218047	97916.4	323225	114796	132790	131984
NEG	NEG_203.0818_156.1399_1	D-Tryptophan	L-Tryptophan; D-Tryptophan; 3-Hydroxymethylantipyrine; Ethotoin; (±)-Tryptophan; Nirvanol; 4-Hydroxyantipyrine; S-nirvanol; Idazoxan; 1-Benzylimidazole; 1,2-Diaminonaphthalene; 1,5-Naphthalenediamine; 2,3-Diaminonaphthalene; Nicotyrine; 5-Methylquinoxaline; 2-Aminoquinoline; 1-Phenylpyrazole; 1,4-Benzodiazepine; 1H-1,5-Benzodiazepine; 2-Phenylimidazole; 3-Phenyl-1H-pyrazole; 4-Aminoquinoline; 5-A…	3.49938e+07	2.96081e+07	4.50797e+07	2.54816e+07	3.77879e+07	3.408e+07	5.08799e+07	3.60638e+07	4.84981e+07	4.26776e+07	3.36408e+07	2.21382e+07
NEG	NEG_181.0499_148.6649_1	Hydroxyphenyllactic acid	Homovanillic acid; Isohomovanillic acid; 3,4-Dihydroxyhydrocinnamic acid; Hydroxyphenyllactic acid; HPHPA; 2,6-Dimethoxybenzoic acid; 2',6'-Dihydroxy-4'-methoxyacetophenone; (±)-2-Hydroxy-3-(2-hydroxyphenyl)propanoic acid; Maltol propionate; 2',4'-Dihydroxy-6'-methoxyacetophenone; 3,5-Dihydroxyphenylpropionic acid; 2,2-Dihydroxy-3-phenylpropanoic acid; Ethyl 3,4-dihydroxybenzoate; Syringaldehyde;…	3.76157e+06	2.04769e+06	3.38566e+06	1.96327e+06	2.36481e+06	2.13603e+06	3.70918e+06	2.36894e+06	5.38839e+06	3.34253e+06	2.12266e+06	1.26131e+06
POS	POS_248.1484_81.8169_1	3-Hydroxybutyrylcarnitine	3-Hydroxybutyrylcarnitine; (R)-3-hydroxybutyrylcarnitine; Peramine; Prometon	4.31817e+08	4.92721e+08	4.36254e+08	3.08893e+08	2.2415e+08	4.61951e+07	3.63203e+08	2.61944e+08	4.62317e+08	4.15061e+08	2.25139e+08	3.35933e+08
POS	POS_265.0688_46.9488_1	Lumichrome	Ethanethioic acid, S-(2-(((2R)-2-(acetylamino)-3-mercapto-1-oxopropyl)amino)ethyl)ester; Zilascorb; Genipinic acid; Elenaic acid; Lumichrome; Carnosine; Nimorazole; beta-Alanyl-L-histidine	3.49769e+09	3.11014e+09	2.71493e+09	2.71276e+09	2.68913e+09	2.29859e+09	2.65456e+09	3.02777e+09	2.60376e+09	1.1104e+09	2.04208e+09	2.85117e+09
NEG	NEG_362.0495_73.5578_1	Guanosine monophosphate	Guanosine monophosphate; [(2R,5R)-5-(2-Amino-6-oxo-1H-purin-9-yl)-3,4-dihydroxyoxolan-2-yl]methyl dihydrogen phosphate; 7-Acetamidoclonazepam; Ranimustine	5.74878e+06	3.65283e+06	5.19726e+06	5.84022e+06	4.10115e+06	6.07709e+06	5.56595e+06	4.23695e+06	4.72971e+06	5.29318e+06	5.53188e+06	5.02353e+06
POS	POS_288.216_192.4371_1	Octanoylcarnitine	Octanoylcarnitine; Valproylcarnitine	1.29063e+07	1.46384e+07	9.59484e+06	1.19299e+07	4.89977e+06	4.56739e+06	1.28187e+07	4.87068e+06	1.54888e+07	3.16164e+06	1.05513e+07	4.11107e+06
NEG	NEG_353.1992_259.9789_1	Corynanthine	2-Chlorooctadecanoic acid; Tanacetol A; Embelin	600811	373369	309752	370190	515203	429603	544222	388201	528616	394105	441047	351662
POS	POS_120.0807_150.076_1	2-Hydroxyphenethylamine	Indoline; Isoindoline	2.38853e+08	2.35343e+08	2.53261e+08	2.84642e+08	2.41941e+08	2.56921e+08	2.95368e+08	2.10911e+08	3.13254e+08	1.99461e+08	2.13221e+08	1.58498e+08
NEG	NEG_130.0868_87.9724_1	DL-Norleucine	Isoleucine; L-Alloisoleucine; Leucine; L-Norleucine; Aminocaproic acid; Beta-Leucine; D-Leucine; (±)-erythro-Isoleucine; 6-Deoxyfagomine; N-(2-Hydroxyethyl)-morpholine; Alanine betaine; 3-Amino-4-methylpentanoic acid; DL-Norleucine; Methyl valine; Piperidine; 1-Methylpyrrolidine; Cyclopentylamine; 2-Methylpyrrolidine; Pyrrolidine; 1-Ethylaziridine	2.49996e+08	2.39651e+08	2.95258e+08	3.01815e+08	2.42752e+08	2.44644e+08	2.82963e+08	2.32286e+08	3.03446e+08	2.4724e+08	2.68153e+08	1.75575e+08
POS	POS_276.1796_152.4842_1	3-Hydroxyhexanoylcarnitine	3-Hydroxyhexanoylcarnitine	1.89825e+07	1.94106e+07	1.33763e+07	2.80907e+07	3.3775e+06	1.65074e+06	1.32975e+07	9.38075e+06	2.10696e+07	9.13233e+06	1.09313e+07	7.6838e+06
NEG	NEG_277.2162_360.0266_1	alpha-Linolenic acid	alpha-Linolenic acid; gamma-Linolenic acid; Octadeca-8,10,12-trienoic acid; alpha-Eleostearic acid; Octadec-11-en-9-ynoic acid; Na,Na-Dimethylhistamine; Gonane	2.5391e+07	2.28819e+07	2.2858e+07	1.43737e+07	2.36903e+07	1.59276e+07	1.45999e+07	2.058e+07	2.18041e+07	1.00292e+08	3.31094e+07	2.75347e+07
POS	POS_152.0563_145.3957_1	Guanine	Guanine; 2-Hydroxyadenine; 8-Hydroxyadenine; 8-Oxo-7,8-dihydrodeoxyguanine; (S)-2-Amino-4-methylsulfanyl-butane-1-thiol; Malic acid; D-Malic acid; Velcorin; 3,3-Dimethyl-1,2-dithiolane; Tetrahydro-2-methyl-2-thiophenethiol; Tetrahydro-2-methyl-3-thiophenethiol; Diglycolic acid	6.93592e+06	6.26158e+06	1.15496e+07	6.30929e+06	5.58517e+06	4.96302e+06	5.97464e+06	4.90728e+06	7.01401e+06	9.71205e+06	5.01573e+06	6.7968e+06
POS	POS_258.1692_169.1049_1	2-Hexenoylcarnitine	2-Hexenoylcarnitine; Hexenoylcarnitine; Imiquimod; Budralazine	2.93379e+06	2.01112e+06	2.7605e+06	4.76282e+06	1.48716e+06	742049	3.09383e+06	1.30683e+06	4.28929e+06	5.65103e+06	2.41798e+06	1.02621e+06
POS	POS_150.0579_163.017_1	Racemethionine	Methionine; Penicillamine; Racemethionine; S-Ethyl-L-cysteine	9.53656e+06	1.0106e+07	8.71334e+06	9.03456e+06	4.03813e+06	4.9227e+06	7.41527e+06	8.61072e+06	9.90791e+06	2.43896e+06	6.33419e+06	7.31623e+06
POS	POS_118.086_534.3951_1	5-Aminopentanoic acid	L-Valine; N-Methyl-a-aminoisobutyric acid; 5-Aminopentanoic acid; Norvaline; Amyl Nitrite; 3-Amino-2,2-dimethylpropanoic acid; D-Valine; DL-Norvaline; Tert-Butyl carbamate; N-Methyl-4-aminobutyric acid; Senecioic acid; Glutaral; Angelic acid; 2-Methyltetrahydrofuran-3-one; 2,3-Pentanedione; 4-Pentenoic acid; 2,4-Pentanedione; Isopropenyl acetate; Methyl methacrylate; 2-Pentenoic acid; Dihydro-5-m…	1.52432e+08	2.03025e+08	1.74621e+08	1.85107e+08	1.59306e+08	1.20346e+08	1.50675e+08	1.55964e+08	1.51214e+08	1.69024e+08	1.61973e+08	1.77226e+08
NEG	NEG_283.2632_492.1928_1	Stearic acid	Stearic acid; 2-Octadecanone, 3-hydroxy-; Nonanal; 5-Nonanone; Menotrophin; 1-Hexadecene	3.53304e+07	3.35347e+07	3.44406e+07	1.20072e+08	3.93906e+07	3.15611e+07	2.44381e+07	4.45746e+07	3.52127e+07	1.20815e+08	3.66801e+07	5.65119e+07
POS	POS_204.1223_539.7398_1	DL-Acetylcarnitine	L-Acetylcarnitine; N-Lactoylleucine; 1-Carboxyethylleucine; DL-Acetylcarnitine; N-(3-Methylbut-2-EN-1-YL)-9H-purin-6-amine; Glutamic acid diethyl ester; 5-(2-Methylpropyl)tetrahydro-2-oxo-3-furancarboxylic acid; 5-Butyltetrahydro-2-oxo-3-furancarboxylic acid; 1,2-Cyclohexanedicarboxylic acid, 4-methyl-; 2-(1-hydroxyethyl)-4-(2-hydroxypropyl)-2H-furan-5-one	4.67275e+06	5.61563e+06	4.62457e+06	6.04431e+06	9.19002e+06	6.84864e+06	6.39484e+06	5.74215e+06	5.41053e+06	7.62219e+06	5.43611e+06	5.41524e+06
POS	POS_138.0425_144.9967_1	m-Aminobenzoic acid		1.25214e+07	9.66209e+06	2.19495e+07	1.08281e+07	6.58567e+06	7.48541e+06	1.00903e+07	8.90722e+06	1.21313e+07	1.78054e+07	8.18197e+06	1.1634e+07
NEG	NEG_225.1851_338.2523_1	5Z-Tetradecenoic acid	5-Tetradecenoic acid; 5Z-Tetradecenoic acid; Myristoleic acid; 2,4,7,9-Tetramethyl-5-decyne-4,7-diol; Loxanast	8.04627e+06	6.35006e+06	5.2827e+06	8.38261e+06	8.77628e+06	5.13339e+06	5.68733e+06	5.11155e+06	5.95433e+06	8.44971e+06	8.3659e+06	9.51104e+06
NEG	NEG_301.2162_353.638_1	Eicosapentaenoic acid	Eicosapentaenoic acid; Retinyl ester; Methyltestosterone; (1R,4Ar,7S)-1,4a,7-Trimethyl-7-vinyl-1,2,3,4,4a,6,7,8,8a,9,10,10a-dodecahydro-phenanthrene-1-carboxylic acid; Eicosa-5,8,11,14,17-pentaenoic acid; 14(R)-Hydroxy-retro-vitamin A; Icosa-2,4,6,8,10-pentaenoic acid; (1R,4R,5S,9R,10S,13R)-5,9-Dimethyl-14-methylidenetetracyclo[11.2.1.01,10.04,9]hexadecane-5-carboxylic acid; Dimethandrolone; Mate…	3.48255e+06	3.2991e+06	3.31826e+06	580348	1.81091e+06	933283	2.78329e+06	3.25996e+06	3.63479e+06	9.61267e+06	4.14701e+06	4.24501e+06
NEG	NEG_251.2007_348.1976_1	Palmitic acid alkyne	7Z,10Z-Hexadecadienoic acid; Palmitic acid alkyne; Canavalmine; 2-Octenal; (3xi,5Z)-1,5-Octadien-3-ol; 2,4,4-Trimethylcyclopentanone; 1-Octen-3-one; 3-Methyl-3-hepten-2-one; 5-Methyl-5-hepten-2-one; 6-Methyl-3-hepten-2-one, trans-; 4-Octen-3-one; 3-Octen-2-one; 5-Octen-2-one; Sulcatone; (6E,10E)-2,6,10-Trimethyldodeca-2,6,10-triene	9.85152e+06	6.91315e+06	5.25549e+06	5.00327e+06	7.79181e+06	2.78572e+06	2.9777e+06	5.88789e+06	4.61932e+06	3.18241e+07	6.56674e+06	9.91198e+06
POS	POS_220.1173_150.0537_1	Pantothenic acid	Pantothenic acid; 6-Phenylhexyl isothiocyanate; 3-[[(2S)-2,4-Dihydroxy-3,3-dimethylbutanoyl]amino]propanoic acid; Simeton; Diethyl oxalpropionate; 3-(1-Hydroxymethyl-1-propenyl)pentanedioic acid; 2-Amino-1,6-dimethylfuro[3,2-e]imidazo[4,5-b]pyridine; Metamitron	6.24381e+07	9.53875e+07	8.7732e+07	1.55342e+08	1.334e+08	1.34957e+08	1.65545e+08	8.912e+07	1.23267e+08	3.23244e+08	1.66819e+08	1.68321e+08
POS	POS_265.0687_84.9968_1	Necatorine	Ethanethioic acid, S-(2-(((2R)-2-(acetylamino)-3-mercapto-1-oxopropyl)amino)ethyl)ester; Zilascorb; Genipinic acid; Elenaic acid; Lumichrome; Carnosine; Nimorazole; beta-Alanyl-L-histidine	5.37633e+06	6.82019e+06	5.46862e+06	1.42305e+07	4.96754e+06	1.66009e+07	7.49542e+06	8.25168e+06	7.36706e+08	7.0452e+06	1.24279e+07	5.95336e+06
NEG	NEG_241.2165_389.5616_1	Pentadecanoic acid	Pentadecanoic acid	4.67567e+06	8.11098e+06	2.44637e+06	3.67533e+06	3.80439e+06	9.40794e+06	4.39705e+06	3.25236e+06	5.91427e+06	4.28655e+06	3.70292e+06	1.1211e+07
POS	POS_132.0764_50.8021_1	Creatine	Creatine; Guanidinopropionic acid; N-Propyl-N-nitrosourea; Dihydrouracil; N-Methylhydantoin; 3-Cyanoalanine; Muscimol; piperazine-2,3-dione; (R)-5-Methylhydantoin; cyclo(gly-gly)	1.54052e+10	1.00449e+10	1.03277e+10	9.74211e+09	1.27654e+10	1.56066e+10	1.45147e+10	1.16302e+10	9.53708e+09	8.1079e+09	1.03927e+10	1.13519e+10
POS	POS_258.1092_59.988_1	Glycerophosphocholine	Glycerophosphocholine; 5-Methylcytidine; Pyro-L-glutaminyl-L-glutamine; 3-Methylcytidine; 2'-O-Methylcytidine; 2'-C-Methylcytidine; Benserazide; Glycerylphosphorylcholine; 4-Amino-1-[(2R,5R)-3,4-dihydroxy-5-(hydroxymethyl)oxolan-2-yl]-5-methylpyrimidin-2-one; Pandamarilactam 3x; (2Z)-2-(3-Phenylpropoxyimino)butanoic acid; Dibutylone; Pentylone; 2,3-Pentylone isomer; Miglustat; Lucerastat; (±)-2-(…	1.57539e+08	1.7885e+08	1.49463e+08	7.6586e+07	1.42865e+08	5.74787e+07	1.09641e+08	7.74265e+07	6.65097e+07	1.25079e+08	1.00385e+08	8.73969e+07
NEG	NEG_337.2046_277.5832_1	Piperonyl butoxide	Lisuride; Idebenone; Piperonyl butoxide; 2-Chlorooctadecanal; Stearoyl chloride; 2-ethyl-1,5-dimethyl-3,3-diphenylpyrrolinium (EDDP); 3-(3,5-Di-tert-butyl-4-hydroxyphenyl)propionic acid	584420	312562	215625	237251	466304	374097	380334	249263	538338	230911	300715	242266
POS	POS_150.0579_78.5077_1	Methionine	Methionine; Penicillamine; Racemethionine; S-Ethyl-L-cysteine	1.72688e+07	1.94509e+07	1.98869e+07	3.86122e+07	1.59864e+07	3.92315e+07	1.72383e+07	1.63228e+07	3.13083e+07	3.25179e+07	4.52107e+07	1.34677e+07
NEG	NEG_103.0396_77.7295_1	3-Hydroxybutyric acid	2-Hydroxybutyric acid; 3-Hydroxybutyric acid; (S)-3-Hydroxyisobutyric acid; (R)-3-Hydroxyisobutyric acid; (S)-3-Hydroxybutyric acid; 4-Hydroxybutyric acid; alpha-Hydroxyisobutyric acid; Ethoxyacetic acid; (1,2-Dihydroxyethyl)oxirane; Methyl lactate; 2-Hydroxybutanoic acid; Acetone; Methyloxirane; Allyl alcohol; Methyl vinyl ether; Acetaldehyde; Polyvinyl alcohol; Ethylene oxide	1.84018e+07	9.21354e+06	1.48396e+07	5.6892e+06	6.2947e+06	1.12526e+06	1.70425e+07	8.73289e+06	1.0256e+07	3.37258e+07	1.04361e+07	5.23264e+06
NEG	NEG_305.2475_400.738_1	Eicosa-11,14,17-trienoic acid	Dihomo-gamma-linolenic acid; 5,8,11-Eicosatrienoic acid; Dihomo-alpha-linolenic acid; Eicosa-11,14,17-trienoic acid; 5,11,14-Eicosatrienoic acid; Ethyl octadeca-9,12,15-trienoate; 5alpha-Androstane; Dodecylbenzene; Estrane	9.65303e+06	5.89674e+06	1.19129e+07	1.2692e+07	6.6002e+06	3.92075e+06	4.03709e+06	5.75777e+06	6.43333e+06	1.66093e+07	1.11005e+07	1.05277e+07
NEG	NEG_101.0603_543.5649_1	2,4-Dimethyl-1,3-dioxolane	Isovaleric acid; Valeric acid; Ethyl propionate; Tetrahydro-2-furanmethanol; Isopropyl acetate; 2-Methylpropyl formate; Methyl isobutyrate; 3-Hydroxy-2-pentanone; 2,4-Dimethyl-1,3-dioxolane; (S)-2-Methylbutanoic acid; Methyl butyrate; Propyl acetate; Tetrahydro-2-methyl-3-furanol; Butyl formate; 3-Acetyl-1-propanol; Tert-butyl formate; 1-Butene; But-2-ene; Cyclobutane; Isobutylene; Cyclopropane; …	1.39333e+08	1.60751e+08	1.44698e+08	1.71492e+08	1.69206e+08	1.21075e+08	6.5106e+07	1.37847e+08	1.04556e+08	1.7059e+08	1.76211e+08	1.68804e+08
POS	POS_138.0426_80.2382_1	Methyl nicotinate		4.03871e+06	2.75727e+06	5.94503e+06	5.54593e+06	3.43656e+06	6.38951e+06	3.5043e+06	3.57633e+06	5.62315e+06	4.8888e+06	6.05508e+06	3.76024e+06
NEG	NEG_259.0215_56.0814_1	Glucose 6-phosphate	Fructose 6-phosphate; Galactose 1-phosphate; Fructose 1-phosphate; Mannose 6-phosphate; D-myo-Inositol 4-phosphate; Glucose 6-phosphate; Glucose 1-phosphate; myo-Inositol 6-phosphate; Beta-D-Fructose 6-phosphate; D-Tagatose 1-phosphate; D-Mannose 1-phosphate; (2R,3R,4S,5R)-2,3,4,5-Tetrahydroxy-6-oxohexyl dihydrogen phosphate; (3S,4R)-Ketose 1-phosphate; beta-D-Fructopyranose 1-phosphate; [(2R,3R,…	2.48269e+08	2.3593e+08	3.8571e+08	2.18431e+08	5.23867e+07	1.03295e+08	2.98447e+08	1.90009e+08	2.22454e+08	2.01076e+07	3.88535e+07	3.10756e+08
NEG	NEG_154.0616_46.5311_1	Histidine	Histidine; L-2-Amino-3-(1-pyrazolyl)propanoic acid; D-Histidine; 2-Hydrazinopyridine; 3,4-Diaminopyridine; 2-Aminopyrimidine; Pyrimidin-5-amine	7.52719e+07	5.89961e+07	3.64463e+07	7.10777e+07	6.63244e+07	7.61496e+07	6.84861e+07	5.70412e+07	7.36476e+07	4.33006e+07	6.60695e+07	6.21953e+07
POS	POS_227.113_59.6469_1	Carnosine	Carnosine; Nimorazole; beta-Alanyl-L-histidine; L-Alanine-4-nitroanilide; 2',3'-Didehydro-2',3'-dideoxycytidine	2.30978e+09	6.53176e+09	5.58938e+09	6.8194e+09	4.51795e+09	2.83631e+09	4.98572e+09	6.3179e+09	3.61779e+09	2.70294e+09	3.74511e+09	5.72726e+09
POS	POS_442.3515_288.4299_1	3-Hydroxy-11Z-octadecenoylcarnitine	3-Hydroxy-11Z-octadecenoylcarnitine	6.76918e+06	1.37979e+07	3.63852e+06	7.53158e+07	1.04481e+07	1.37487e+07	4.93007e+06	4.59184e+06	4.7106e+06	1.01843e+07	1.04376e+07	8.93047e+06
POS	POS_422.3253_295.8501_1	Gamma-linolenyl carnitine	Gamma-linolenyl carnitine; Alpha-linolenyl carnitine; Androstane-3,17-diol dipropionate	1.11452e+07	4.5473e+06	1.49901e+06	1.0588e+07	3.25354e+06	6.04584e+06	3.09634e+06	2.53653e+06	2.15625e+06	1.22023e+07	3.85423e+06	1.5708e+07
POS	POS_412.3045_235.9843_1	3-Hydroxyhexadecadienoylcarnitine	3-Hydroxyhexadecadienoylcarnitine; Norcholic acid	789855	908068	583756	4.09591e+06	849501	522919	499842	358094	454010	1.00254e+06	832203	1.04817e+06
POS	POS_729.5889_537.6008_1	SM(d18:1/18:1(9Z))	Ubiquinol 8; SM(d18:1/18:1); SM(d18:1/18:1(9Z))	3.35992e+06	3.54153e+06	3.26138e+06	827258	5.24756e+06	4.01245e+06	4.05329e+06	2.60496e+06	4.17104e+06	613613	5.39743e+06	1.49704e+06
NEG	NEG_213.0549_196.55_1	2,4-Dihydroxybenzophenone	2,4-Dihydroxybenzophenone; (2S,3R,4S,5R,6R)-6-Ethyloxane-2,3,4,5-tetrol; 2-[2-(2-Methoxyethoxy)ethoxy]acetic acid; Dibenzofuran; Diethylphosphate; 1-Phenyl-2,4-pentadiyn-1-one; 4-(Fluoromethyl)benzoic Acid	2.33125e+06	2.40361e+06	2.46181e+06	2.56985e+06	2.29417e+06	2.52042e+06	2.40358e+06	2.51459e+06	2.67295e+06	2.39695e+06	2.64538e+06	2.38542e+06
NEG	NEG_116.0712_68.7907_1	L-Valine	L-Valine; N-Methyl-a-aminoisobutyric acid; 5-Aminopentanoic acid; Norvaline; Amyl Nitrite; 3-Amino-2,2-dimethylpropanoic acid; D-Valine; DL-Norvaline; Tert-Butyl carbamate; N-Methyl-4-aminobutyric acid; Pyrrolidine; 1-Ethylaziridine; Azetidine	1.59594e+07	1.697e+07	2.24702e+07	3.23812e+07	1.6435e+07	1.97357e+07	1.7694e+07	1.47895e+07	1.71722e+07	2.02511e+07	1.44321e+07	1.28403e+07
POS	POS_496.3385_300.9929_1	LysoPC(16:0/0:0)	LysoPC(16:0/0:0); 1-Palmitoylphosphatidylcholine; Docosa-4,7,10,13,16-pentaenoyl carnitine; Clupanodonyl carnitine	8.96538e+07	7.24486e+07	1.03287e+08	9.37687e+07	8.20108e+07	8.62252e+07	8.91288e+07	9.29416e+07	9.50546e+07	2.31917e+08	9.76007e+07	1.14859e+08
NEG	NEG_243.0613_94.1159_1	Uridine	Uridine; Pseudouridine; 1-[(2R,3S,5R)-3,4-Dihydroxy-5-(hydroxymethyl)oxolan-2-yl]pyrimidine-2,4-dione; 1-[(2R,3R,4S,5R)-3,4-Dihydroxy-5-(hydroxymethyl)oxolan-2-yl]oxypyrimidin-2-one; Mimosine	2.23563e+06	4.38804e+06	6.70433e+06	4.02113e+06	6.18309e+06	2.74912e+06	2.73955e+06	2.04596e+06	3.64818e+06	6.97941e+06	3.23182e+06	2.83804e+06
POS	POS_398.3253_309.0457_1	trans-Hexadec-2-enoyl carnitine	trans-Hexadec-2-enoyl carnitine; 9-Hexadecenoylcarnitine; Hexadecenoylcarnitine	1.75155e+07	1.59992e+07	3.04694e+06	1.47157e+07	3.13669e+07	2.72775e+07	1.26402e+07	1.1137e+07	4.0737e+07	1.02561e+07	1.75277e+07	2.25091e+07
POS	POS_154.0583_50.5242_1	3-Hydroxyanthranilic acid	Creatine; Guanidinopropionic acid; N-Propyl-N-nitrosourea; Medina	1.54035e+08	1.6766e+08	1.29486e+08	1.56957e+08	2.23294e+08	1.53169e+08	1.29046e+08	1.49347e+08	1.88422e+08	1.72225e+08	2.3289e+08	1.76124e+08
POS	POS_344.2785_242.8514_1	Dodecanoylcarnitine		5.28755e+06	6.80603e+06	1.89323e+06	6.99978e+06	5.92244e+06	2.33632e+06	4.61188e+06	1.68522e+06	3.67751e+06	565432	2.9518e+06	2.44259e+06
POS	POS_88.0774_70.3899_1	Morpholine		165041	171276	149174	426389	191327	69226	72667.4	43612.2	157068	140552	81037.8	144357
NEG	NEG_121.029_182.3426_1	Benzoic acid	Benzoic acid; 4-Hydroxybenzaldehyde; 3-(2-Furanyl)-2-propenal; 2-Hydroxybenzaldehyde; 1,3-Benzodioxole; Tropolone	1.10872e+07	9.75186e+06	1.30328e+07	1.32053e+07	1.13554e+07	1.12769e+07	9.88481e+06	9.59775e+06	1.00822e+07	9.69056e+06	1.03663e+07	9.96345e+06
POS	POS_388.3046_238.7122_1	2-Hydroxymyristoylcarnitine	2-Hydroxymyristoylcarnitine; 3-Hydroxytetradecanoyl carnitine; Deoxyspergualin; Tresperimus; Glycerylmonooleate	1.13412e+06	1.50475e+06	664886	4.73167e+06	1.08031e+06	1.13529e+06	865025	623687	1.93642e+06	600690	1.29946e+06	824703
POS	POS_414.3203_252.6062_1	3-Hydroxy-9-hexadecenoylcarnitine	3-Hydroxy-9-hexadecenoylcarnitine	2.17389e+06	3.53409e+06	1.36545e+06	1.01609e+07	3.16243e+06	3.80618e+06	1.92992e+06	2.05457e+06	1.9137e+06	3.13834e+06	4.04576e+06	3.19957e+06
POS	POS_560.0776_73.2675_1	Adenosine diphosphate ribose	Adenosine diphosphate ribose; ADP Ribose	1.32493e+07	1.0084e+07	1.44601e+07	6.39723e+06	8.41883e+06	1.11391e+07	1.3288e+07	1.16398e+07	6.04787e+06	8.3213e+06	9.79341e+06	1.20017e+07
NEG	NEG_87.0083_532.6479_1	Chloroprene	Pyruvic acid; Glucosereductone; Ethylene carbonate; Ketene; Oxirene; Carbon monoxide	3.81646e+07	2.34039e+07	4.42934e+07	4.74479e+07	4.51366e+07	3.46887e+07	4.71835e+07	1.08875e+07	4.43453e+06	3.95168e+07	4.37213e+07	4.14004e+07
NEG	NEG_233.1538_311.5214_1	Isocurcumenol	Valerenic acid; 4,10-Longipinanedione; (4alpha,5alpha)-11-Eremophilene-2,9-dione; alpha-Rotunol; Procurcumenol; (1alpha,4beta,5beta)-4-Hydroxy-7(11),10(14)-guaiadien-8-one; Isocurcumenol; 7,9-Illudadiene-3,14-diol; 2,7(14)-Illudadiene-10,15-diol; Sugeonol; Polygodial; Guanethidine; Congressane	6.36201e+06	6.06037e+06	6.07747e+06	6.11828e+06	5.9968e+06	6.40404e+06	6.56545e+06	5.87845e+06	7.1206e+06	6.15889e+06	6.97184e+06	6.27419e+06
NEG	NEG_187.0968_182.3809_1	Azelaic acid	Azelaic acid; Nonate; cis- and trans-Ethyl 2,4-dimethyl-1,3-dioxolane-2-acetate; (+/-)-Ethyl 3-acetoxy-2-methylbutyrate; (+/-)-Methyl 5-acetoxyhexanoate; Butyl ethyl malonate; 2,4-Dimethylpimelic acid; 4-ene-Valproic acid; 2-ene-Valproic acid; (3Z)-2-Propylpent-3-enoic acid; (3E)-2-Propylpent-3-enoic acid; Ethyl (±)-2-methyl-4-pentenoate; 2,3-Octanedione; Methyl cyclohexanecarboxylate; Cyclohexyl…	4.29802e+06	3.30938e+06	2.859e+06	3.87082e+06	5.03358e+06	4.76973e+06	5.49129e+06	3.26507e+06	3.90644e+06	4.30544e+06	3.75549e+06	3.24957e+06
POS	POS_166.0858_150.1078_1	D-Phenylalanine	Phenylalanine; Gentiatibetine; Methyl N-methylanthranilate; Ethenzamide; 4-(Dimethylamino)benzoic acid; 4-Ethoxybenzamide; D-Phenylalanine; Ethyl 3-aminobenzoate; N-(4-Methoxyphenyl)acetamide; Phenyl-Alanine; Cinnamic acid; trans-Cinnamic acid; (E)-3-(2-Hydroxyphenyl)-2-propenal; 1-Phenyl-1,2-propanedione; 3,4-Dihydro-2H-1-benzopyran-2-one; p-Coumaraldehyde; 6-Fluoromevalonate; 3,4-Dihydro-1H-2-b…	3.67749e+08	3.58178e+08	3.78147e+08	4.41759e+08	3.79755e+08	4.08513e+08	4.5994e+08	3.23094e+08	4.87746e+08	3.16525e+08	3.35732e+08	2.47826e+08
NEG	NEG_101.0603_216.2444_1	Butyl formate	Isovaleric acid; Valeric acid; Ethyl propionate; Tetrahydro-2-furanmethanol; Isopropyl acetate; 2-Methylpropyl formate; Methyl isobutyrate; 3-Hydroxy-2-pentanone; 2,4-Dimethyl-1,3-dioxolane; (S)-2-Methylbutanoic acid; Methyl butyrate; Propyl acetate; Tetrahydro-2-methyl-3-furanol; Butyl formate; 3-Acetyl-1-propanol; Tert-butyl formate; 1-Butene; But-2-ene; Cyclobutane; Isobutylene; Cyclopropane; …	5.84158e+07	6.26878e+07	5.87575e+07	6.00234e+07	5.88354e+07	4.64851e+07	2.70798e+07	6.05336e+07	4.62035e+07	5.36341e+07	1.74362e+07	5.85949e+07
NEG	NEG_85.004_535.5646_1	2-Oxido-1,2,5-oxadiazol-2-ium	2-Oxido-1,2,5-oxadiazol-2-ium; Cyanate; Isocyanic acid	1.23064e+09	4.16458e+08	1.25085e+09	6.95135e+08	5.82973e+08	1.33765e+09	1.21665e+09	3.25471e+08	9.59873e+08	7.57368e+08	6.24263e+08	4.15321e+08
POS	POS_368.2784_240.6851_1	3, 5-Tetradecadiencarnitine	3, 5-Tetradecadiencarnitine; (5Z,8Z)-Tetradecadienoylcarnitine; Tetrahydrocorticosterone; 5a-Tetrahydrocorticosterone; Tetrahydrodeoxycortisol; 15-Hydroxy-11alpha,9alpha-(epoxymethano)prosta-5,13-dienoic acid; (Z)-7-[(1R,4S,5R,6S)-5-[(E,3R)-3-Hydroxyoct-1-enyl]-2-oxabicyclo[2.2.1]heptan-6-yl]hept-5-enoic acid; (5E)-5-[(3Ar,4S,5S,6aR)-5-hydroxy-4-[(E,3R)-3-hydroxyoct-1-enyl]-3,3a,4,5,6,6a-hexahydr…	2.21755e+06	2.24771e+06	1.10636e+06	3.53731e+06	2.80072e+06	1.39389e+06	1.75592e+06	1.24842e+06	1.57169e+06	664560	1.65851e+06	2.97926e+06
POS	POS_282.2781_396.773_1	Laurocapram	Oleamide; 9-Octadecenamide; Laurocapram	1.25519e+06	5.22339e+06	3.4351e+06	5.05257e+06	6.0937e+06	2.6255e+06	1.80535e+06	1.50732e+06	3.09791e+06	3.83263e+06	2.57044e+06	6.18874e+06
POS	POS_508.3749_331.2185_1	LysoPC(P-18:0/0:0)	LysoPC(P-18:0/0:0)	1.22856e+07	1.22213e+07	1.83337e+07	1.60302e+07	1.33242e+07	1.48352e+07	8.08118e+06	4.99361e+06	1.10383e+07	1.98585e+07	1.51198e+07	1.11693e+07
POS	POS_175.1184_46.832_1	L-Arginine	L-Arginine; Adipic dihydrazide; DL-Arginine	4.54809e+07	3.91787e+07	5.92501e+07	3.93274e+07	4.6677e+07	3.45678e+07	9.80855e+07	7.59927e+07	7.96308e+07	3.44777e+07	5.78894e+07	2.86753e+07
POS	POS_524.3696_365.7695_1	LysoPC(18:0/0:0)	LysoPC(18:0/0:0); 2-Lysophosphatidylcholine; Anadur	3.00996e+06	2.32742e+06	4.20665e+06	2.85997e+06	1.66175e+06	3.60009e+06	1.51468e+06	4.32069e+06	3.67334e+06	4.60264e+06	7.03099e+06	4.08757e+06
NEG	NEG_295.2268_325.6343_1	11-(3-Pentyloxiran-2-yl)undec-9-enoic acid	13-HODE; alpha-Dimorphecolic acid; 9,10-Epoxyoctadecenoic acid; 12,13-EpOME; 13-Hydroxyoctadeca-9,12-dienoic acid; 9-Hydroxylinoleic acid; 11-(3-Pentyloxiran-2-yl)undec-9-enoic acid; hydroxyoctadecadienoic acid	4.43034e+06	4.0358e+06	2.78037e+06	6.93663e+06	7.56768e+06	4.21415e+06	3.80995e+06	3.53799e+06	4.29143e+06	2.32013e+06	2.41585e+06	6.55705e+06
NEG	NEG_131.0708_160.1852_1	2-Hydroxy-3-methylpentanoic acid	2-Hydroxy-3-methylpentanoic acid; (5R)-5-Hydroxyhexanoic acid; 5-Hydroxyhexanoic acid; D-Leucic acid; Leucinic acid; Hydroxyisocaproic acid; (+/-)-1-Acetoxy-1-ethoxyethane; Paraldehyde; 4,4-Dimethoxy-2-butanone; Ethyl (±)-3-hydroxybutyrate; 3-Hydroxyhexanoic acid; 1-Methoxy-2-propyl acetate; 2-Ethoxyethyl acetate; Diethylene glycol monovinyl ether; Solketal; Isovaleraldehyde; Prenol; 3-Methyl-3-b…	1.70922e+07	1.11801e+07	1.11799e+07	9.16837e+06	6.97567e+06	7.5971e+06	2.56224e+07	1.36881e+07	2.20743e+07	8.9583e+06	1.33905e+07	8.40782e+06
POS	POS_416.3359_274.0202_1	3-Hydroxyhexadecanoylcarnitine	3-Hydroxyhexadecanoylcarnitine	2.73056e+06	4.32406e+06	1.19786e+06	1.91151e+07	6.02931e+06	8.8945e+06	3.10406e+06	3.65483e+06	2.9108e+06	3.10523e+06	2.29409e+06	3.18016e+06
NEG	NEG_357.088_148.5899_1	Retusin	Pantetheine 4'-phosphate; 2,3-Dihydro-4-(4-methoxyphenyl)-1H-phenalene-1,2,3-triol; (4E)-2-(4-Chlorophenyl)-4-methoxyimino-3,3-dimethyl-1-(1,2,4-triazol-1-yl)butan-2-ol; Neobavaisoflavone; Pyranocoumarin; 6-Methylthioinosine; Mefenacet	3.95373e+06	2.51639e+06	2.12318e+06	8.55735e+06	4.0201e+06	4.53939e+06	4.33568e+06	3.65011e+06	3.36132e+06	5.56005e+06	4.51888e+06	4.05924e+06
NEG	NEG_101.0603_562.4515_1	2-Methylpropyl formate	Isovaleric acid; Valeric acid; Ethyl propionate; Tetrahydro-2-furanmethanol; Isopropyl acetate; 2-Methylpropyl formate; Methyl isobutyrate; 3-Hydroxy-2-pentanone; 2,4-Dimethyl-1,3-dioxolane; (S)-2-Methylbutanoic acid; Methyl butyrate; Propyl acetate; Tetrahydro-2-methyl-3-furanol; Butyl formate; 3-Acetyl-1-propanol; Tert-butyl formate; 1-Butene; But-2-ene; Cyclobutane; Isobutylene; Cyclopropane; …	6.27286e+07	7.12353e+07	6.52827e+07	3.18903e+07	7.20866e+07	6.03702e+07	3.07897e+07	5.86084e+07	5.0272e+07	6.96485e+07	7.36667e+07	6.04794e+07
POS	POS_263.1382_162.4407_1	Phenylalanylproline	Phenylalanylproline; Methylmalonylcarnitine; Methohexital; Pirbuterol; Bicyclo[2.2.1]heptan-2-one, 1,7,7-trimethyl-3-(phenylmethylene)-; Goshuyic acid	2.97963e+06	2.85071e+06	4.17853e+06	2.87356e+06	2.95981e+06	3.82634e+06	2.88818e+06	2.30428e+06	3.1163e+06	3.08112e+06	2.51156e+06	2.79666e+06
POS	POS_137.0455_59.106_1	2-Methoxybenzaldehyde	Hypoxanthine; Erythronic acid; Threonic acid; Allopurinol; 2-Hydroxypurine; 2,3,4-Trihydroxybutanoic acid; 2,2,4-Trihydroxybutanoic acid	2.30578e+08	1.87915e+08	1.84322e+08	1.60656e+08	2.09079e+08	2.06835e+08	1.92331e+08	2.03404e+08	1.94895e+08	1.37968e+08	1.63289e+08	1.43635e+08
POS	POS_372.3097_286.1162_1	Tetradecanoylcarnitine	Myristoylcarnitine; MG(0:0/18:2(9Z,12Z)/0:0); MG(18:2(9Z,12Z)/0:0/0:0); Glyceryl monolinoleate; 2-Linoleoyl Glycerol; Rioprostil	9.19979e+06	1.57554e+07	4.85146e+06	2.79151e+07	9.10454e+06	1.88072e+07	1.49085e+07	6.58004e+06	1.09362e+07	4.0643e+06	1.07261e+07	1.22543e+07
POS	POS_232.1535_153.283_1	Isobutyryl-L-carnitine	Butyrylcarnitine; N-Cyano-N'-(1,1-dimethylpropyl)-N''-(3-pyridinyl)guanidine; 2-Carboxy-5,7-dimethyl-4-octanolide; 3,3'-Diaminobenzidine	5.54788e+08	6.42838e+08	6.58699e+08	6.49495e+08	2.73711e+08	1.54747e+08	4.68538e+08	3.40321e+08	5.51853e+08	6.09214e+08	4.44023e+08	3.18237e+08
POS	POS_760.5798_537.9734_1	PC(16:0/18:1(9Z))	PC(34:1); PC(14:1(9Z)/20:0); PC(16:0/18:1(11Z)); PC(16:0/18:1(9Z)); PC(16:1(9Z)/18:0); PC(18:0/16:1(9Z)); PC(18:1(11Z)/16:0); PC(18:1(9Z)/16:0); PC(20:0/14:1(9Z)); PC(20:1(11Z)/14:0); 1-Palmitoyl-2-oleoyl-sn-glycero-3-phosphocholine	5.99052e+07	5.08598e+07	5.81062e+07	6.16046e+07	5.2652e+07	6.12357e+07	6.01788e+07	6.60729e+07	6.30993e+07	5.44323e+07	7.25937e+07	6.92058e+07
NEG	NEG_149.0601_211.4326_1	Hydrocinnamic acid	Hydrocinnamic acid; 4-Ethylbenzoic acid; 4-Coumaryl alcohol; 2-Phenylpropionate; Benzyl acetate; o-Tolyl acetate; p-Tolyl acetate; 2'-Methoxyacetophenone; 4'-Methoxyacetophenone; 2'-Hydroxy-5'-methylacetophenone; Methyl phenylacetate; 4-Ethoxybenzaldehyde; 1-Phenylethyl formate; 2-Ethyl-4-(2-furanyl)-2-propenal; 2-Phenylethyl formate; 2-(2-Furanyl)-3-methyl-2-butenal; 3,5-Dimethylbenzoic acid; Ch…	1.06644e+06	1.01447e+06	640705	3.02281e+07	4.49186e+07	793111	754290	664629	1.31777e+06	967366	817767	1.08617e+06
POS	POS_304.2109_175.6443_1	3-hydroxyoctanoyl carnitine	3-hydroxyoctanoyl carnitine	1.03414e+07	1.01664e+07	5.61917e+06	1.495e+07	2.93197e+06	1.65593e+06	8.56811e+06	3.82435e+06	1.2243e+07	6.50271e+06	7.09533e+06	4.52469e+06
POS	POS_137.0635_144.9967_1	4-Methoxybenzaldehyde		3.02021e+06	2.26127e+06	5.35223e+06	1.89236e+06	1.35172e+06	1.1749e+06	2.10408e+06	942888	1.62555e+06	2.69187e+06	1.74413e+06	1.88311e+06
NEG	NEG_149.0085_40.822_1	D-Tartaric acid	Tartaric acid; D-Tartaric acid; 3-carboxy-2,3-dihydroxypropanoate; Malonic acid; Hydroxypyruvic acid; Oxalic acid	374483	721497	889800	8.96254e+06	286349	867188	1.35529e+06	1.77898e+06	479495	1.20145e+06	4.27888e+06	996955
POS	POS_241.1538_143.8666_1	Imiquimod	Pirbuterol; Cerulenin; Nicoboxil; Rimiterol; Bufexamac; N-acetyl homoveratrylamine; Trimethyltyrosine	3.20862e+07	3.18778e+07	3.47934e+07	7.41966e+07	1.07427e+08	1.02799e+08	3.63832e+07	2.66017e+07	2.86185e+07	7.39406e+07	2.59714e+07	2.90762e+07
POS	POS_175.1184_65.9326_1	DL-Arginine	L-Arginine; Adipic dihydrazide; DL-Arginine	3.46197e+07	2.25628e+07	5.03587e+07	2.19002e+07	2.48259e+07	1.54172e+07	5.58619e+07	6.82631e+07	3.50757e+07	1.83739e+07	5.66419e+07	2.16761e+07
POS	POS_137.0594_144.7601_1	3-Methoxybenzaldehyde	Phenylacetic acid; 4-Methylbenzoic acid; 4-Methoxybenzaldehyde; 3-Methoxybenzaldehyde; 3-(5-Methyl-2-furyl)prop-2-enal; 2'-Hydroxyacetophenone; 2-Hydroxy-4-methylbenzaldehyde; 4-(2-Furanyl)-3-buten-2-one; 2-Methoxybenzaldehyde; Methyl benzoate; alpha-Methyl-2-furanacrolein; 3-(3-Furanyl)-2-methyl-2-propenal; Phenyl acetate; Benzyl formate; 1,4-Benzodioxane; 2-Hydroxyacetophenone; Furan	2.15729e+06	1.65235e+06	2.50775e+06	1.66715e+06	1.30277e+06	1.2432e+06	1.6749e+06	1.41149e+06	1.9121e+06	2.254e+06	1.35429e+06	1.50421e+06
POS	POS_543.1307_51.8844_1	Rhusflavanone	Chamaechromone; Neochamaejasmin A; Rhusflavanone; Mometasone furoate; Maltotriose; Raffinose; Levan; 1-Kestose; Melezitose; Gentiotriose; Neokestose; Galactotriose; 6-O-Glucosylmaltose; beta-D-Fructofuranosyl alpha-D-glucopyranosyl-(1->4)-D-glucopyranoside; Panose; 6-Kestose; Umbelliferose; Gentianose; Fagopyritol B2; beta-D-Galactopyranosyl-(1->2)-[beta-D-galactopyranosyl-(1->4)]-D-galactose; be…	1.46343e+07	4.85168e+07	5.1365e+07	1.26439e+08	4.43153e+07	1.17864e+08	5.89295e+07	6.44455e+07	3.59243e+07	5.89926e+07	6.11692e+07	5.51987e+07
NEG	NEG_293.1784_263.45_1	Embelin	Tanacetol A; Embelin; (4E,7E,10E,13E)-Hexadeca-4,7,10,13-tetraenoic acid; Valerenic acid; 4,10-Longipinanedione; (4alpha,5alpha)-11-Eremophilene-2,9-dione; alpha-Rotunol; Procurcumenol; (1alpha,4beta,5beta)-4-Hydroxy-7(11),10(14)-guaiadien-8-one; Isocurcumenol; 7,9-Illudadiene-3,14-diol; 2,7(14)-Illudadiene-10,15-diol; Sugeonol; Polygodial	1.5618e+06	975699	743524	810677	1.4522e+06	1.31803e+06	1.38932e+06	918506	1.21953e+06	848220	1.02661e+06	770855
POS	POS_146.0598_184.8113_1	4-Hydroxyquinoline	Indole-3-carboxaldehyde; 1-Hydroxyisoquinoline; 4-Hydroxyquinoline; 4,1-Benzoxazepine; 1H-Indole-4-carboxaldehyde; Indole-7-carboxaldehyde	735877	554097	723536	1.08036e+08	1.82613e+06	797309	663039	768995	1.0111e+06	2.42075e+06	704714	864839
NEG	NEG_205.1588_328.7928_1	4-Octylphenol	4-Octylphenol; Octylphenol	5.69342e+07	5.51725e+07	5.41074e+07	5.70282e+07	5.63798e+07	5.75147e+07	5.68928e+07	5.23577e+07	6.35361e+07	5.99007e+07	6.24029e+07	5.70902e+07
NEG	NEG_297.2424_341.856_1	9,10-Epoxystearic acid		1.38796e+07	4.81955e+06	1.04897e+07	1.50136e+07	8.8112e+06	1.43373e+07	1.33998e+07	9.3022e+06	1.42917e+07	1.4471e+07	1.41763e+07	1.44441e+07
NEG	NEG_277.1799_276.9627_1	Triprolidine	3-(3,5-Di-tert-butyl-4-hydroxyphenyl)propionic acid; Zerumbone; 2,6-Di-tert-butyl-4-methylene-2,5-cyclohexadienone; Germacrone	6.75698e+06	6.65406e+06	6.50019e+06	7.1408e+06	6.73701e+06	7.20253e+06	6.92032e+06	6.67292e+06	7.59856e+06	6.72056e+06	7.57177e+06	6.89529e+06
NEG	NEG_185.1539_302.3677_1	N,N-Diamylnitrosamine	Arundic acid; 1,2,4-Trimethylcyclohexane	5.57091e+06	8.39531e+06	7.34467e+06	1.02907e+07	9.53576e+06	7.14708e+06	6.41053e+06	5.9232e+06	7.62119e+06	7.19433e+06	8.44229e+06	7.64417e+06
POS	POS_124.0519_148.3982_1	Picolinic acid	Piperidine; 1-Methylpyrrolidine; Cyclopentylamine; 2-Methylpyrrolidine	2.91326e+07	2.53439e+07	2.91658e+07	3.04841e+07	2.44472e+07	3.60827e+07	2.60968e+07	2.76221e+07	2.15656e+07	2.49306e+07	2.78342e+07	2.7005e+07
NEG	NEG_96.9597_542.4364_1	1,2-Dichloroethane	Sulfate	3.3747e+06	4.05113e+06	3.49101e+06	4.41072e+06	5.7899e+06	3.4954e+06	3.46108e+06	5.42126e+06	3.69544e+06	4.53364e+06	3.84608e+06	5.17105e+06
NEG	NEG_275.0165_39.4372_1	6-Phosphogluconic acid	6-Phosphogluconic acid; 2-Carboxyarabinitol 5-phosphate; D-Ribulose 5-phosphate; Xylulose 5-phosphate; Ribose 1-phosphate; D-Ribose 5-phosphate; D-Xylulose 1-phosphate; 7-Hydroxy-4-(trifluoromethyl)coumarin; D-Ribose 1-phosphate; Demeton-S-methyl; Ribose-5-phosphate; [(3R)-3,4,5-Trihydroxy-2-oxopentyl] dihydrogen phosphate	1.13532e+07	7.83986e+06	1.09173e+07	7.12756e+06	1.38669e+07	7.01801e+06	8.9219e+06	8.71712e+06	7.31536e+06	1.3701e+07	1.07397e+07	8.21852e+06
POS	POS_522.3541_312.6801_1	LysoPC(18:1/0:0)	LysoPC(18:1/0:0); LysoPC(18:1(11Z)/0:0); Dipyridamole	1.57352e+07	1.72024e+07	1.90136e+07	2.24808e+07	1.38418e+07	1.09647e+07	1.63402e+07	1.75935e+07	2.1314e+07	3.25754e+07	2.62303e+07	1.95463e+07
NEG	NEG_88.9877_552.001_1	Oxalic acid	Oxalic acid; Carbon dioxide	3.81496e+07	3.78219e+07	3.50119e+07	3.86691e+07	3.70215e+07	3.70569e+07	3.45901e+07	3.76254e+07	3.67303e+07	3.46635e+07	4.09626e+07	3.21106e+07
NEG	NEG_303.2319_377.4465_1	Arachidonic acid	Arachidonic acid; Cis-8,11,14,17-Eicosatetraenoic acid; Mesterolone; Drostanolone; 5,8,11,14-Icosatetraenoic Acid; Mestaline; Methandriol; Perillyl alcohol; Alpha-Pinene-oxide; (E)-3,7-Dimethyl-1,5,7-octatrien-3-ol; p-Mentha-1(6),8-dien-3-ol; cis-2-Thujen-4-ol; Piperitone; (S)-9,10-Cyclo-p-menth-1-en-4-ol; (2S,4R)-p-Mentha-1(7),5-dien-2-ol; Teresantalol; (+)-cis-Carveol; 3-Pinanone; (R)-Piperiton…	5.70236e+07	4.23673e+07	6.89204e+07	4.15553e+07	4.6192e+07	2.62315e+07	2.58064e+07	4.14612e+07	4.25355e+07	7.02894e+07	5.37809e+07	5.74943e+07
POS	POS_496.3384_312.9757_1	1-Palmitoylphosphatidylcholine	LysoPC(16:0/0:0); 1-Palmitoylphosphatidylcholine; Docosa-4,7,10,13,16-pentaenoyl carnitine; Clupanodonyl carnitine	3.33332e+07	3.36897e+07	4.94983e+07	4.49375e+07	3.37573e+07	4.15334e+07	3.90319e+07	4.30615e+07	4.15801e+07	1.19014e+08	5.23985e+07	5.27087e+07
POS	POS_284.1401_291.4916_1	Metolachlor	Amonafide; Dazmegrel; Metolachlor; Phenindamine; desmethylcyclobenzaprine; Setiptiline; Dezocine; Pyrovalerone; 5-(p-Methylphenyl)-5-phenylhydantoin; N-(3-Methyl-2-pyridyl)-3-phenylsuccinimide; Miroprofen; Tyrphostin AG 1296	3.5022e+06	3.57869e+06	3.59312e+06	3.70277e+06	3.75249e+06	3.60045e+06	3.91587e+06	3.68712e+06	4.12386e+06	3.57081e+06	4.06032e+06	3.98276e+06
NEG	NEG_686.1397_146.5349_1	Dephospho-CoA	Dephospho-CoA	622921	461896	805116	755752	605647	600314	448786	450752	427765	814953	383079	358305
POS	POS_137.0292_74.5176_1	Eniluracil	Medina	2.54328e+07	2.61753e+07	1.74962e+07	1.36402e+07	1.65639e+07	1.0317e+07	2.08507e+07	2.07233e+07	1.49482e+07	9.8154e+06	1.66573e+07	1.94035e+07
POS	POS_124.039_160.7739_1	Isonicotinic acid	Nicotinic acid; Picolinic acid; Isonicotinic acid	1.45072e+07	9.86601e+06	1.76591e+07	1.56086e+07	1.81068e+07	1.79927e+07	1.82957e+07	1.40843e+07	7.17751e+06	1.76276e+07	1.18756e+07	1.08773e+07
POS	POS_768.5874_334.8496_1	1-O-Hexadecyl-2-arachidonoyl-sn-glycero-3-phosphocholine	PC(18:2(9Z,12Z)/P-18:1(11Z)); PC(18:2(9Z,12Z)/P-18:1(9Z)); PC(18:3(6Z,9Z,12Z)/P-18:0); PC(18:3(9Z,12Z,15Z)/P-18:0); PC(20:3(5Z,8Z,11Z)/P-16:0); PC(20:3(8Z,11Z,14Z)/P-16:0); PC(P-16:0/20:3(5Z,8Z,11Z)); PC(P-16:0/20:3(8Z,11Z,14Z)); PC(P-18:0/18:3(6Z,9Z,12Z)); PC(P-18:0/18:3(9Z,12Z,15Z)); PC(P-18:1(11Z)/18:2(9Z,12Z)); PC(P-18:1(9Z)/18:2(9Z,12Z)); PC(O-36:4); PC(O-18:2(9Z,12Z)/18:2(9Z,12Z)); 1-O-Hexa…	1.39891e+08	1.00031e+08	1.04102e+08	1.93204e+07	8.96519e+06	1.59357e+08	1.6844e+07	5.09478e+07	1.77746e+07	1.21915e+07	1.06767e+08	1.36309e+08
NEG	NEG_381.1726_424.5777_1	Eletriptan	Roxindole; 4-Hydroxycitrulline	334973	337165	151810	317807	939795	160169	141233	258920	263645	2.13078e+06	204902	552644
POS	POS_132.0766_88.2873_1	Dihydrouracil	Creatine; Guanidinopropionic acid; N-Propyl-N-nitrosourea; Dihydrouracil; N-Methylhydantoin; 3-Cyanoalanine; Muscimol; piperazine-2,3-dione; (R)-5-Methylhydantoin; cyclo(gly-gly)	7.56945e+08	6.63314e+08	5.45134e+08	3.97466e+08	2.76996e+08	9.89436e+08	3.28277e+08	6.93102e+08	7.77269e+08	4.06543e+08	3.50925e+08	4.99687e+08
NEG	NEG_309.1699_244.8127_1	Adelmidrol	3-Hydroxy-6,8-dimethoxy-7(11)-eremophilen-12,8-olide; Dinor-12-oxophytodienoic Acid; Gemfibrozil; 1-Hydroxyacorenone; Blennin A; Procurcumadiol; (3beta,6beta)-Furanoeremophilane-3,6-diol; Ketosantalic acid; 3-Hydroxytrichothecene; Piperdial; 3beta-Dihydroxymarasmene; 13-Hydroxymarasmene; 3-Ketoapotrichothecene; Valerenolic acid; FS4 toxin; Cadabicilone; Abscisic alcohol; (3beta,8beta)-3-Hydroxy-7…	536067	752212	440609	547708	495715	830826	457071	546376	706965	496509	471332	560805
POS	POS_147.076_549.5241_1	D-Glutamine	Glutamine; Ureidoisobutyric acid; D-Glutamine; Glycyl-D-Alanine; Glycylsarcosine; 3-ureido-isobutyrate; 4-ureidobutyric acid; Pyroglutamic acid; Pyrroline hydroxycarboxylic acid; N-Acryloylglycine; 1-Pyrroline-4-hydroxy-2-carboxylate; dimethadione; 3-Hydroxy-1-methylpyrrolidine-2,5-dione; 4-Oxo-L-proline; (2S)-6-Oxa-1-azabicyclo[3.1.0]hexane-2-carboxylic acid	7.9089e+06	7.02429e+06	8.6861e+06	7.07774e+06	6.44725e+06	9.67918e+06	6.54939e+06	8.2583e+06	9.38144e+06	9.24087e+06	7.60717e+06	7.63384e+06
NEG	NEG_243.0614_79.6296_1	1-[(2R,3S,5R)-3,4-Dihydroxy-5-(hydroxymethyl)oxolan-2-yl]pyrimidine-2,4-dione	Uridine; Pseudouridine; 1-[(2R,3S,5R)-3,4-Dihydroxy-5-(hydroxymethyl)oxolan-2-yl]pyrimidine-2,4-dione; 1-[(2R,3R,4S,5R)-3,4-Dihydroxy-5-(hydroxymethyl)oxolan-2-yl]oxypyrimidin-2-one; Mimosine	1.05693e+06	1.11159e+06	902771	1.08474e+06	1.0343e+06	1.03574e+06	1.24461e+06	1.65316e+06	1.13889e+06	1.53106e+06	1.58009e+06	1.68232e+06
POS	POS_125.0601_148.3075_1	Pyrazine diazohydroxide	4-Methylcatechol; Guaiacol; Mequinol; 1-(2-Furanyl)-2-propanone; 2-Acetyl-3-methylfuran; 2-Acetyl-5-methylfuran; 4,6-Heptadiyne-1,3-diol; 1-(2-Furanyl)-1-propanone; Phenylmethanediol; 3-Methylcatechol	1.55215e+07	1.35682e+07	1.49834e+07	1.62239e+07	1.32244e+07	1.85352e+07	1.39636e+07	1.4285e+07	1.14987e+07	1.43999e+07	1.46828e+07	1.43192e+07
POS	POS_262.1641_124.2833_1	3-Hydroxyisovalerylcarnitine	Hydroxyvalerylcarnitine; 3-Hydroxyisovalerylcarnitine; hydroxyisovaleroyl carnitine; 2-Hydroxyisovalerylcarnitine; Pinacidil pyridine N-oxide; Polyethylene, oxidized; Veliparib	1.14585e+07	7.49172e+06	1.79502e+07	1.03655e+07	6.01362e+07	1.57174e+07	1.69967e+07	1.13523e+07	5.35123e+06	8.26536e+06	1.08374e+07	1.08397e+07
NEG	NEG_88.0401_50.031_1	L-Alanine	beta-Alanine; L-Alanine; Sarcosine; D-Alanine; Ethyl carbamate; (alpha-D-mannosyl)7-beta-D-mannosyl-diacetylchitobiosyl-L-asparagine, isoform A (protein); 1-Nitropropane; 2-Nitropropane; (2S)-2-Amino-3-hydroxypropanal; Dimethylcarbamic acid; Lactamide; Methyl glycinate; N-Hydroxymethyl-N-methylformamide; Aziridine	5.44274e+08	3.8145e+08	4.92793e+08	4.90939e+08	3.88587e+08	4.78165e+08	5.26528e+08	5.08537e+08	4.45784e+08	5.38576e+08	4.65986e+08	4.3255e+08
NEG	NEG_275.1677_244.2138_1	Molindone	Cyclandelate; Atractylon; Isofuranodiene	31729.9	8891.17	16022.9	50254.9	13644.3	17951.5	24364	16810.6	25480.6	4732.62	14204.4	20030.9
NEG	NEG_558.0626_51.7568_1	ADP Ribose	Adenosine diphosphate ribose; ADP Ribose	3.16205e+07	2.56573e+07	3.31952e+07	2.05115e+07	2.25199e+07	2.87507e+07	3.04357e+07	3.24209e+07	1.93633e+07	3.29499e+07	2.70392e+07	3.07841e+07
NEG	NEG_306.0755_52.0045_1	Glutathione	Glutathione; Methyl 2-((3,4-dihydro-3,4-dioxo-1-naphthalenyl)amino)benzoate; 4-Aminophenylmannoside; Zaprinast; 1-beta-D-Arabinofuranosyl-5-fluorocytosine; Tinidazole; 1-Nitropyrene; Fluoroazomycin arabinoside	1.84361e+08	1.89809e+08	2.25971e+08	1.51785e+08	2.22317e+08	2.84445e+08	2.18331e+08	2.12537e+08	1.4349e+08	3.65086e+08	2.88926e+08	2.48184e+08
NEG	NEG_199.1695_324.2198_1	Dodecanoic acid	Dodecanoic acid; 4-Methylpentanal; Hexanal; 3-Hexen-1-ol; 2-Hexen-1-ol; 2-Ethylbutanal; (E)-4-Hexen-1-ol; 1-Hexen-3-ol; 2-Methylpentanal; n-Butyl vinyl ether	1.20793e+07	1.79304e+07	1.15181e+07	1.6845e+07	1.33257e+07	1.29312e+07	2.03745e+07	1.16057e+07	1.15261e+07	1.90578e+07	1.45898e+07	1.79977e+07
POS	POS_130.0497_41.8244_1	Pyroglutamic acid	Pyroglutamic acid; Pyrroline hydroxycarboxylic acid; N-Acryloylglycine; 1-Pyrroline-4-hydroxy-2-carboxylate; dimethadione; 3-Hydroxy-1-methylpyrrolidine-2,5-dione; 4-Oxo-L-proline; (2S)-6-Oxa-1-azabicyclo[3.1.0]hexane-2-carboxylic acid; 3-Furoic acid; 2-Furoic acid; 3-Hydroxy-2H-pyran-2-one; Citraconic anhydride	4.47356e+07	2.72258e+07	3.65343e+07	6.05017e+07	3.10566e+07	8.92856e+07	4.1536e+07	3.81676e+07	4.51601e+07	1.15172e+08	7.72634e+07	5.87561e+07
NEG	NEG_187.0062_172.9352_1	p-Cresol sulfate	p-Cresol sulfate; Benzyl sulfate; o-Cresol sulfate; 2-Chlorobenzylidenemalononitrile; Methyl thiophene-2-carboxylate; S-(2-Furanylmethyl) methanethioate; Methyl 2-thiofuroate; Benzenesulfinic acid; Thiophene-2-carboxylic acid	1.37833e+06	1.30755e+06	456814	1.04624e+06	2.76885e+06	1.29041e+06	1.31223e+06	733735	1.16493e+06	3.01448e+06	1.59782e+06	828904
POS	POS_98.984_40.142_1	1,1-Dichloroethane	Phosphate; Acetic acid; Glycolaldehyde; 1,2-Dioxetane; Methyl formate	4.85321e+07	3.85935e+07	6.17036e+07	5.68628e+07	2.13663e+07	2.23991e+07	7.35552e+07	6.12633e+07	7.13179e+07	3.60943e+07	5.76863e+07	5.93207e+07
POS	POS_182.0807_86.3643_1	L-Tyrosine	L-Tyrosine; o-Tyrosine; 2-Amino-3-hydroxy-3-phenylpropanoic acid; D-Tyrosine; Phenylpyruvic acid; m-Coumaric acid; 4-Hydroxycinnamic acid; 2-Hydroxycinnamic acid; cis-p-Coumaric acid; Coumarinic acid	1.4837e+08	1.21036e+08	1.34469e+08	1.26578e+08	1.54696e+08	1.42099e+08	1.76478e+08	1.27686e+08	1.87113e+08	1.16953e+08	1.12838e+08	8.06724e+07
NEG	NEG_267.2319_400.5789_1	trans-10-Heptadecenoic acid	10Z-Heptadecenoic acid; trans-10-Heptadecenoic acid; Guaiane	1.97432e+06	3.11012e+06	2.21019e+06	1.41875e+06	1.96547e+06	1.54406e+06	3.58457e+06	3.55735e+06	2.22633e+06	6.65217e+06	3.37782e+06	2.44201e+06
POS	POS_279.0843_50.4424_1	Sulfamethazine	8-Phenyltheophylline; Lumiflavin; Anserine; Homocarnosine; alpha-((2,3-Dimethyl-1-aziridinyl)methyl)-2-nitro-1H-imidazole-1-ethanol; Cytochlor; Cyclic-hpmpc; (4S)-4-Amino-1,3-dioxohexane-1,2,6-tricarboxylic acid; 5-Hydroxypyrazinamide; 3-Aminopropylphosphonic acid; 5-Formylcytosine	2.40456e+08	2.56767e+08	2.60117e+08	6.88734e+08	2.27896e+08	3.88035e+08	2.14639e+08	1.84716e+08	2.89512e+08	1.55879e+08	2.08282e+08	1.84992e+08
NEG	NEG_101.0239_48.531_1	Succinic acid semialdehyde	2-Ketobutyric acid; Acetoacetic acid; 2-Methyl-3-oxopropanoic acid; Succinic acid semialdehyde; Acetic anhydride; Methyl pyruvate; Propylene carbonate; Acrolein; Ketene; Oxirene	1.57397e+07	2.57263e+07	1.19993e+07	2.49645e+07	1.52396e+07	2.74516e+07	2.23828e+07	3.65439e+07	1.58407e+07	2.04768e+07	2.96923e+07	1.98979e+07
NEG	NEG_664.1156_89.9493_1	NADH	NADH	311117	36550.8	369237	508328	1.50046e+06	1.85821e+06	368702	134370	3.09831e+06	28389.7	785125	68425.9
NEG	NEG_191.019_40.1585_1	Citric acid	Citric acid; Isocitric acid; D-threo-Isocitric acid; 2,3-Diketo-L-gulonate; (1R,2R)-Isocitric acid; D-Glucaro-1,4-lactone; Oxoglutaric acid; 3-Oxoglutaric acid; Oxalacetic acid; 2,3-Dihydro-5-methyl-3-thiophenethiol; 4,5-Dihydro-2-methyl-3-thiophenethiol; 4,5-Dihydro-5-methyl-3-thiophenethiol	1.12469e+07	1.6589e+07	2.32569e+07	9.21375e+07	3.78138e+07	4.53454e+07	1.33532e+07	1.27416e+07	1.20512e+07	6.68298e+07	1.07981e+07	1.94315e+07
NEG	NEG_464.3132_536.6949_1	Glycocholic acid		1.2909e+06	1.89196e+06	1.21572e+06	2.41109e+06	1.2918e+06	1.07557e+06	963835	1.90699e+06	949669	2.8254e+06	1.68221e+06	3.18604e+06
POS	POS_600.4666_363.5322_1	Polidocanol	Polidocanol	274164	251410	312619	620597	1.25501e+06	285568	771982	338443	654674	419626	603626	500677
POS	POS_278.2104_391.392_1	2-Ethylhexyl 4-(dimethylamino)benzoate	Venlafaxine; (2R,3S)-1-[(7-Methyl-2,3-dihydro-1H-inden-4-yl)oxy]-3-(propan-2-ylamino)butan-2-ol; 2-Ethylhexyl 4-(dimethylamino)benzoate; 2-N,N-Di-n-propylamino-4,7-dimethoxyindan; 1,9-Heptadecadiene-4,6-diyne-3,8-diol, (3S,8S,9Z)-	2.83035e+06	4.66985e+06	2.60196e+06	1.95743e+06	3.36107e+06	2.66922e+06	2.55489e+06	3.78029e+06	2.87082e+06	1.96866e+06	3.10137e+06	1.99769e+06
NEG	NEG_73.0292_156.9999_1	N-Nitrosodimethylamine	Propionic acid; Lactaldehyde; 3-Hydroxypropanal; D-Lactaldehyde; Ethyl formate; Methyl acetate; 1,3-Dioxolane; Dimethoxycarbene; Glycidol; Methoxyacetaldehyde; Ethylene; Methylene	1.55018e+07	1.39022e+07	1.64264e+07	1.43084e+07	1.35718e+07	1.70761e+07	1.69366e+07	1.47049e+07	1.51071e+07	1.66154e+07	1.66088e+07	1.70699e+07
NEG	NEG_229.011_41.5391_1	D-Ribose 5-phosphate	D-Ribulose 5-phosphate; Xylulose 5-phosphate; Ribose 1-phosphate; D-Ribose 5-phosphate; D-Xylulose 1-phosphate; 7-Hydroxy-4-(trifluoromethyl)coumarin; D-Ribose 1-phosphate; Demeton-S-methyl; Ribose-5-phosphate; [(3R)-3,4,5-Trihydroxy-2-oxopentyl] dihydrogen phosphate; D-Glucuronic acid; Galacturonic acid; Iduronic acid; Pectic acid; 3-Dehydro-L-gulonate; (2R,3R,4R,5S,6S)-3,4,5,6-Tetrahydroxyoxane…	3.0585e+07	2.3518e+07	3.71796e+07	2.97901e+07	3.28948e+07	3.34909e+07	2.50237e+07	2.99833e+07	3.2469e+07	5.24179e+07	2.24266e+07	3.16957e+07
POS	POS_339.2883_263.7527_1	Monoelaidin		2.03124e+06	2.97536e+06	3.07933e+06	2.53067e+06	3.02144e+06	2.62754e+06	2.17162e+06	2.19405e+06	3.06296e+06	3.18848e+06	3.26927e+06	3.11553e+06
POS	POS_74.0963_529.1325_1	N,N-Dimethylethylamine	1-Butylamine; sec-Butylamine; 2-Methyl-1-propylamine; N,N-Dimethylethylamine; 1-Butene; But-2-ene; Cyclobutane; Isobutylene	7.47967e+07	6.19586e+07	7.04742e+07	6.18706e+07	6.39264e+07	9.03449e+07	7.42099e+07	5.26482e+07	8.74614e+07	6.22632e+07	7.59318e+07	6.17794e+07
POS	POS_524.3698_537.9734_1	2-Lysophosphatidylcholine	LysoPC(18:0/0:0); 2-Lysophosphatidylcholine; Anadur	1.80779e+06	2.08898e+06	3.00435e+06	2.80348e+06	2.23617e+06	1.6027e+06	2.2685e+06	2.62441e+06	1.63201e+06	6.37818e+06	3.19899e+06	3.61483e+06
POS	POS_261.1259_164.1686_1	Diaveridine	cyclo(pro-tyr); Rishitin; Kobusone; Isokobusone; 2,5-Di-tert-butylhydroquinone	1.0426e+06	1.37892e+06	523567	2.28096e+06	1.91015e+06	2.42618e+06	2.46983e+06	1.26917e+06	1.89355e+06	915462	2.44147e+06	2.27141e+06
NEG	NEG_223.0275_243.6127_1	1-Hydroxyanthraquinone		4.33304e+06	4.18828e+06	4.41812e+06	4.68283e+06	4.32171e+06	4.66489e+06	4.49714e+06	4.45855e+06	4.81553e+06	4.36858e+06	4.7118e+06	4.4667e+06
NEG	NEG_75.0084_343.4984_1	Allyl chloride	Glycolic acid; Peracetic acid; Monomethyl carbonate; Formaldehyde	1.23876e+07	1.42692e+07	6.22681e+06	5.25741e+06	4.49369e+06	8.2246e+06	2.17615e+06	1.49256e+07	7.21577e+06	4.59779e+06	1.46861e+07	1.53597e+07
NEG	NEG_279.2318_386.8725_1	Linoleic acid	Linoleic acid; Bovinic acid; (9E,11E)-Octadecadienoic acid; Linoelaidic acid; Dihomolinoleic acid; 17-Octadecynoic acid; 7-Octadecynoic acid; 8,12-Octadecadienoic acid; Octadeca-9,11-dienoic acid; 9Z,12E-Octadecadienoic acid; Octadeca-2,4-dienoic acid; N1,N11-Bis(ethyl)norspermine; 2-Nonenal; (±)-2,2,6-Trimethylcyclohexanone; Santene hydrate; Non-2-enal	1.75458e+08	1.42939e+08	1.41286e+08	2.23355e+08	1.52758e+08	9.40836e+07	1.06354e+08	1.54716e+08	1.42291e+08	5.66852e+08	2.09455e+08	2.48362e+08
POS	POS_127.0388_40.095_1	Maltol	1,2,3-Trihydroxybenzene; Methyl 2-furoate; Maltol; 4-Hydroxy-2H-pyran-3-carboxaldehyde; 5-Hydroxymethyl-2-furancarboxaldehyde; 2,3-Dimethylmaleic anhydride; 3-(Hydroxymethyl)furan-2-carbaldehyde; triacetate lactone	1.41703e+08	1.21914e+08	1.88734e+08	1.27051e+08	4.72946e+07	5.60415e+07	1.85532e+08	1.20038e+08	1.05021e+08	3.58774e+07	1.56016e+08	1.76119e+08
POS	POS_114.0548_134.198_1	N-Methylsuccinimide	1-Pyrroline-5-carboxylic acid; 2,5-Dihydro-1H-pyrrole-2-carboxylic acid; (2s)-5-Oxopyrrolidine-2-carbaldehyde; DL-Propargylglycine; Glutarimide; N-Methylsuccinimide; 2-Furancarboxaldehyde; 2H-Pyran-2-one	6.73348e+06	2.35799e+07	2.40967e+07	7.07271e+06	2.34139e+07	7.32731e+06	2.43704e+07	2.16109e+07	2.39106e+07	2.26549e+07	2.48736e+07	3.6417e+07
NEG	NEG_83.0248_335.1093_1	4-Hydroxy-2-butenoic acid gamma-lactone	Imidazolone; 2-Cyanoacetamide; N-Acetylcyanamide	4.43223e+06	3.35026e+06	2.06811e+06	4.08782e+06	2.61628e+06	1.64425e+06	4.05054e+06	3.98876e+06	1.84861e+06	3.27154e+06	732851	3.92844e+06
POS	POS_123.0438_86.4748_1	4-Hydroxybenzaldehyde	Benzoic acid; 4-Hydroxybenzaldehyde; 3-(2-Furanyl)-2-propenal; 2-Hydroxybenzaldehyde; 1,3-Benzodioxole; Tropolone	1.4332e+07	1.16845e+07	1.33188e+07	1.20458e+07	1.51426e+07	1.41116e+07	1.73764e+07	1.26541e+07	1.75825e+07	1.11098e+07	1.13868e+07	8.20438e+06
POS	POS_399.1433_81.6981_1	S-Adenosylmethionine		1.97495e+07	1.13146e+07	1.80485e+07	7.02321e+06	9.76227e+06	9.71626e+06	1.12139e+07	1.91949e+07	2.21167e+07	8.36388e+06	1.80227e+07	1.03084e+07
NEG	NEG_73.0292_61.1146_1	Dimethoxycarbene	Propionic acid; Lactaldehyde; 3-Hydroxypropanal; D-Lactaldehyde; Ethyl formate; Methyl acetate; 1,3-Dioxolane; Dimethoxycarbene; Glycidol; Methoxyacetaldehyde; Ethylene; Methylene	8.05269e+06	7.0602e+06	7.62316e+06	2.8955e+06	2.83481e+06	546291	7.22146e+06	9.70826e+06	7.05938e+06	3.85217e+06	1.31564e+07	8.87973e+06
POS	POS_245.1853_159.3121_1	Leucylleucine	Isoleucyl-Leucine; Leucyl-Isoleucine; Leucylleucine; (2S)-6-Amino-2-(hexanoylamino)hexanoic Acid; Leucyl-leucine; Farnesol; (E,Z)-Farnesol; alpha-Bisabolol; Guaiol; Patchoulol; Octanoyl-L-homoserine lactone	4.63562e+07	4.93359e+07	5.48225e+07	4.00075e+07	1.89088e+07	2.2758e+07	4.01722e+07	4.48085e+07	4.6044e+07	1.44589e+07	3.39606e+07	3.69356e+07
NEG	NEG_101.0603_334.2694_1	Tert-butyl formate	Isovaleric acid; Valeric acid; Ethyl propionate; Tetrahydro-2-furanmethanol; Isopropyl acetate; 2-Methylpropyl formate; Methyl isobutyrate; 3-Hydroxy-2-pentanone; 2,4-Dimethyl-1,3-dioxolane; (S)-2-Methylbutanoic acid; Methyl butyrate; Propyl acetate; Tetrahydro-2-methyl-3-furanol; Butyl formate; 3-Acetyl-1-propanol; Tert-butyl formate; 1-Butene; But-2-ene; Cyclobutane; Isobutylene; Cyclopropane; …	1.06868e+08	8.55206e+07	1.17594e+08	1.73358e+08	1.11285e+08	1.30416e+08	1.7826e+08	1.01484e+08	6.7617e+07	1.11171e+08	7.6517e+07	1.20281e+08
POS	POS_261.1302_156.9095_1	cyclo(pro-tyr)	Pentaethylene glycol; Pirimicarb; Taribavirin	135123	121708	50312.8	70308.2	104484	87791.8	39731.8	73602.1	41711.2	105520	138227	136450
NEG	NEG_145.0613_44.5856_1	Glutamine	Glutamine; Ureidoisobutyric acid; D-Glutamine; Glycyl-D-Alanine; Glycylsarcosine; 3-ureido-isobutyrate; 4-ureidobutyric acid; N-Nitroso-pyrrolidine; Gyromitrin; 2-Imidazolidone; 4-Imidazolidinone	8.14713e+07	5.89037e+07	8.18341e+07	1.88614e+08	1.10859e+08	1.11932e+08	6.67184e+07	7.36205e+07	6.00438e+07	2.29115e+08	1.10774e+08	7.20206e+07
POS	POS_123.04_148.5904_1	2-Hydroxybenzaldehyde	Nitromethane	1.04479e+07	1.24454e+07	1.49975e+07	8.11833e+06	1.42522e+07	1.18003e+07	7.66565e+06	9.27505e+06	6.67462e+06	7.91659e+06	1.51223e+07	9.15579e+06
NEG	NEG_176.9352_40.8799_1	Pyrophosphate	Pyrophosphate	2.00699e+08	1.58487e+08	1.23165e+08	1.44516e+08	2.70626e+08	3.2089e+08	1.27337e+08	1.82837e+08	1.77794e+08	2.63523e+08	1.61137e+08	1.45834e+08
NEG	NEG_73.0292_49.4083_1	Lactaldehyde	Propionic acid; Lactaldehyde; 3-Hydroxypropanal; D-Lactaldehyde; Ethyl formate; Methyl acetate; 1,3-Dioxolane; Dimethoxycarbene; Glycidol; Methoxyacetaldehyde; Ethylene; Methylene	2.97862e+06	2.83524e+06	3.43408e+06	4.79656e+06	5.85101e+06	5.27153e+06	3.08048e+06	3.57186e+06	2.97973e+06	3.35899e+06	2.97918e+06	2.92734e+06
POS	POS_146.0597_157.717_1	Indole-3-carboxaldehyde	Indole-3-carboxaldehyde; 1-Hydroxyisoquinoline; 4-Hydroxyquinoline; 4,1-Benzoxazepine; 1H-Indole-4-carboxaldehyde; Indole-7-carboxaldehyde	4.81196e+06	4.20398e+06	6.05627e+06	3.86518e+06	5.67897e+06	5.02982e+06	7.26762e+06	5.12203e+06	6.68019e+06	6.33853e+06	4.9075e+06	3.45374e+06
NEG	NEG_171.1383_283.0193_1	Capric acid	Capric acid; 7-Hydroxy-3,7-dimethyloctanal; trans-p-Menthane-1,8-diol; (1R,2S,3S,4R)-p-Menthane-2,3-diol; p-Menthane-3,8-diol; (1S,3R,4R)-p-Menthane-1,3-diol; 2,6-Dimethyl-7-octene-2,6-diol; Isovaleraldehyde; Prenol; 3-Methyl-3-buten-1-ol; Pentanal; (S)-2-Methylbutanal; (±)-2-Methylbutanal; (E)-2-Penten-1-ol; 1-Penten-3-ol; Isoprenyl alcohol; 2-Pentanone; 2-Methyl-2-buten-1-ol; xi-3-Methyl-3-bute…	9.11268e+06	1.05059e+07	7.45224e+06	1.11208e+07	1.44108e+07	6.31604e+06	8.79671e+06	6.1145e+06	9.29223e+06	8.32154e+06	8.06984e+06	8.91908e+06
NEG	NEG_338.9876_39.4299_1	Fructose 1,6-bisphosphate	D-myo-Inositol 1,4-bisphosphate; D-Fructose 2,6-bisphosphate; Fructose 1,6-bisphosphate; alpha-D-Glucose 1,6-bisphosphate; D-myo-Inositol 1,3-bisphosphate; D-myo-Inositol 3,4-bisphosphate; 1,6-Di-O-phosphono-D-fructose; [(2R,3R)-2,3,5-Trihydroxy-4-oxo-6-phosphonooxyhexyl] dihydrogen phosphate; Glyceraldehyde 3-phosphate; Dihydroxyacetone phosphate; 1,1,1,2,3,3,3-Heptafluoropropane	7.75668e+06	5.91484e+06	7.77746e+06	4.23815e+08	6.39599e+06	6.46566e+06	1.27533e+07	9.03275e+06	1.06089e+07	8.03865e+07	1.65524e+07	7.62322e+06
NEG	NEG_83.0247_365.0987_1	1,1,1-Trifluoroethane	Imidazolone; 2-Cyanoacetamide; N-Acetylcyanamide	2.46264e+06	5.00057e+06	5.43995e+06	4.8104e+06	6.24491e+06	3.6546e+06	4.05522e+06	3.60785e+06	3.39523e+06	4.87319e+06	781511	4.28306e+06
POS	POS_123.0377_148.1502_1	1,3-Benzodioxole		2.97996e+06	1.42039e+06	4.83513e+06	1.5765e+06	5.25456e+06	3.28895e+06	1.11461e+06	2.83124e+06	2.2496e+06	2.98107e+06	7.01401e+06	1.83539e+06
NEG	NEG_265.147_239.2794_1	Trimetazidine	Humulinic acid A; Adhumulinic acid; Blennin D; Absindiol; (R)-Athanagrandione; Artemin; 10-Hydroxymyoporone; (6beta,8betaOH)-6,8-Dihydroxy-7(11)-eremophilen-12,8-olide; 3,14-Dihydroxy-11,13-dihydrocostunolide; Arlatin; 1alpha,15-Dihydroxymarasmene; 3alpha,15-Dihydroxymarasmene; Arabsin; Alkhanol; (1alpha,4alpha,5beta,6alpha,11betaH)-1,4-Epoxy-5-hydroxy-10(14)-germacren-12,6-olide; 1alpha-Hydroxya…	2.65441e+06	1.57604e+06	1.31874e+06	1.73063e+06	2.8578e+06	2.41825e+06	3.79508e+06	1.65713e+06	1.86924e+06	1.89433e+06	2.3451e+06	1.70052e+06
POS	POS_283.018_42.1752_1	Fructose 6-phosphate	Fructose 6-phosphate; Galactose 1-phosphate; Fructose 1-phosphate; Mannose 6-phosphate; D-myo-Inositol 4-phosphate; Glucose 6-phosphate; Glucose 1-phosphate; myo-Inositol 6-phosphate; Beta-D-Fructose 6-phosphate; D-Tagatose 1-phosphate; D-Mannose 1-phosphate; (2R,3R,4S,5R)-2,3,4,5-Tetrahydroxy-6-oxohexyl dihydrogen phosphate; (3S,4R)-Ketose 1-phosphate; beta-D-Fructopyranose 1-phosphate; [(2R,3R,…	3.15261e+07	3.45173e+07	5.31116e+07	2.92049e+07	1.5911e+07	1.58118e+07	4.56455e+07	2.55367e+07	2.39439e+07	1.00253e+07	4.04716e+07	4.57368e+07
NEG	NEG_221.0923_151.0468_1	3-Isobutyl-1-methylxanthine	Glycyl-Phenylalanine; Phenylalanylglycine; Serotonin; Cotinine; 4-Methylaminorex; N-Hydroxyl-tryptamine; Norcotinine; Aminorex; Phenidone	1.97737e+06	1.14763e+06	2.17695e+06	1.18555e+06	1.04841e+06	1.10802e+06	1.60937e+06	1.2451e+06	1.35895e+06	1.13844e+06	1.09215e+06	1.12348e+06
POS	POS_385.1278_145.7819_1	S-Adenosylhomocysteine	S-Adenosylhomocysteine; (+)-Zeylenol; Piperenol B; Piperenol A; 4-(4-(Benzo[d][1,3]dioxol-5-yl)-5-(pyridin-2-yl)-1H-imidazol-2-yl)benzamide; (2S)-2-[[(2R,3S,4R,5R)-5-(6-Aminopurin-9-yl)-3,4-dihydroxyoxolan-2-yl]methylamino]-4-sulfanylbutanoic acid; Gibberellin A93; 2',8-Dihydroxy-3',4',5',7-tetramethoxyflavan; Gibberellin A21; Diosbulbin C; Gibberellin A87; 5Z-7-Oxozeaenol; Marbofloxacin; Janerin…	9.85424e+06	9.56247e+06	7.62224e+06	9.32346e+06	8.43632e+06	9.65925e+06	8.04151e+06	7.828e+06	1.06529e+07	8.55022e+06	9.15618e+06	7.65264e+06
NEG	NEG_90.0272_51.4907_1	Aminooxyacetic acid		4.65938e+08	3.7907e+08	3.65023e+08	3.99545e+08	3.69066e+08	4.90468e+08	4.03655e+08	4.16511e+08	4.12118e+08	3.06543e+08	3.89954e+08	4.3238e+08
NEG	NEG_325.1832_262.8038_1	Dodecyl benzenesulfonate	Acitretin; (17R)-17-Ethynyl-11-methoxy-13-methyl-7,8,9,11,12,14,15,16-octahydro-6H-cyclopenta[a]phenanthrene-3,17-diol; 9-cis Acitretin; Docebenone; Buparvaquone; Dodecyl benzenesulfonate	1.18737e+07	1.16256e+07	9.90335e+06	1.08121e+07	1.22721e+07	1.37394e+07	1.1049e+07	1.19686e+07	1.36701e+07	9.55975e+06	9.65538e+06	1.04206e+07
POS	POS_136.0615_532.5284_1	5-(2-Furanyl)-3,4-dihydro-2H-pyrrole	Adenine; (+)-threo-2-Amino-3,4-dihydroxybutanoic acid; 1H-Pyrazolo[3,4-d]pyrimidin-4-amine; 2-Aminopurine; Methylmalonic acid; Succinic acid; Erythrono-1,4-lactone; 4-Hydroxy-2-oxobutanoic acid; xi-3-Hydroxy-2-oxobutanoic acid	5.90871e+07	1.40489e+08	4.21877e+07	1.01678e+08	1.21879e+08	6.60521e+07	5.87699e+07	1.0608e+08	7.98103e+07	3.41919e+07	9.39144e+07	1.1225e+08
POS	POS_249.0949_50.6731_1	Pyrimethamine	Carnosine; Nimorazole; beta-Alanyl-L-histidine	9.23575e+07	2.96068e+08	2.68548e+08	2.16936e+08	3.83087e+08	2.54828e+08	2.42011e+08	2.40621e+08	2.31628e+08	1.43786e+08	2.22491e+08	2.77226e+08
POS	POS_428.0355_559.115_1	ADP	dGDP; ADP; [(2S,3R,4R,5R)-5-(6-Aminopurin-9-yl)-3,4-dihydroxyoxolan-2-yl]methyl phosphono hydrogen phosphate; Zidovudine diphosphate; N-Acetylneuraminate 9-phosphate	3.07863e+07	1.64119e+07	8.82916e+06	9.98594e+06	9.02873e+06	2.9264e+07	2.69135e+07	8.97123e+06	2.58408e+07	5.56971e+06	2.41312e+07	2.64786e+07
POS	POS_325.1116_69.7654_1	Cellobiose	Prazepam; Difructose anhydride III; Furaltadone; 2-Hydroxyadipic acid; 3-Hydroxyadipic acid; 3-Hydroxymethylglutaric acid; Levoglucosan; Diethyl dicarbonate; D-1,5-Anhydrofructose; 2,5-Anhydro-D-mannose; 3-Deoxyglucosone; (2S)-2-[(2S,3S,4R)-3,4-Dihydroxyoxolan-2-yl]-2-hydroxyacetaldehyde; 2-(2-Hydroxy-1-oxopropoxy)propionic acid; Conduritol epoxide	8.32568e+06	1.90981e+07	2.18038e+07	2.22812e+07	1.18983e+07	3.87889e+07	1.94962e+07	1.68297e+07	8.50914e+06	1.38267e+07	1.7871e+07	2.3984e+07
NEG	NEG_311.1676_250.8663_1	1-Isopropyl-6-methylergoline-8-carboxylic acid	2-hydroxyethinylestradiol; Yakuchinone-A	1.05759e+07	1.10895e+07	9.80843e+06	1.07438e+07	1.15134e+07	1.29963e+07	1.06137e+07	1.14461e+07	1.30349e+07	9.6307e+06	9.81646e+06	1.01473e+07
NEG	NEG_98.0243_140.8621_1	Succinimide		2.23789e+07	3.20969e+07	2.3545e+07	2.73909e+07	2.01077e+07	3.50842e+06	2.27187e+07	1.35386e+07	1.1257e+07	2.54633e+07	1.53794e+07	2.30815e+07
POS	POS_147.1126_42.6084_1	Lysine	Lysine; D-Lysine; 2,5-Diamino-2-methylpentanoic acid; Amino leucine; Meldonium; Amino (2S)-2-amino-4-methylpentanoate; Pipecolic acid; L-Pipecolic acid; D-Pipecolic acid; Vigabatrin; L-trans-4-Methyl-2-pyrrolidinecarboxylic acid; 2-Pyrrolidineacetic acid; N-Methyl-L-proline; (1r,2s)-2-Aminocyclopentanecarboxylic acid; (2R)-2-Methylpyrrolidine-1-carboxylic acid; 2-Aminoethyl methacrylate; 3-Pyrrol…	1.7214e+07	1.1342e+07	2.1457e+07	1.17199e+07	1.20231e+07	1.117e+07	3.90188e+07	3.33836e+07	3.63339e+07	1.95872e+07	3.48309e+07	4.62559e+06
NEG	NEG_295.2268_296.464_1	12,13-EpOME	13-HODE; alpha-Dimorphecolic acid; 9,10-Epoxyoctadecenoic acid; 12,13-EpOME; 13-Hydroxyoctadeca-9,12-dienoic acid; 9-Hydroxylinoleic acid; 11-(3-Pentyloxiran-2-yl)undec-9-enoic acid; hydroxyoctadecadienoic acid	3.54012e+06	2.97691e+06	1.79844e+06	3.09075e+06	3.9731e+06	3.01689e+06	3.33785e+06	2.64417e+06	3.23068e+06	4.71484e+06	3.33524e+06	2.69569e+06
POS	POS_244.1536_158.5691_1	Tiglylcarnitine	Tiglylcarnitine; N-((1R,2S,4S)-Bicyclo[2.2.1]heptan-2-yl)-9-methyl-9H-purin-6-amine; N-3-Hydroxyoctanoyl-L-homoserine lactone; Allixin	8.16234e+06	4.81884e+06	7.797e+06	5.84083e+06	1.64504e+07	1.24207e+07	1.43828e+07	6.55131e+06	8.77797e+06	1.03574e+07	6.40059e+06	4.31789e+06
NEG	NEG_885.5467_370.2203_1	PI(20:4(8Z,11Z,14Z,17Z)/18:0)	PI(16:0/22:4(10Z,13Z,16Z,19Z)); PI(16:0/22:4(7Z,10Z,13Z,16Z)); PI(18:0/20:4(5Z,8Z,11Z,14Z)); PI(18:0/20:4(8Z,11Z,14Z,17Z)); PI(18:1(11Z)/20:3(5Z,8Z,11Z)); PI(18:1(11Z)/20:3(8Z,11Z,14Z)); PI(18:1(9Z)/20:3(5Z,8Z,11Z)); PI(18:1(9Z)/20:3(8Z,11Z,14Z)); PI(18:2(9Z,12Z)/20:2(11Z,14Z)); PI(20:2(11Z,14Z)/18:2(9Z,12Z)); PI(20:3(5Z,8Z,11Z)/18:1(11Z)); PI(20:3(5Z,8Z,11Z)/18:1(9Z)); PI(20:3(8Z,11Z,14Z)/18:1(1…	1.9762e+07	2.24062e+07	1.42819e+07	1.96258e+07	1.80444e+07	1.75389e+07	2.13404e+07	2.50159e+07	2.07059e+07	2.21795e+07	1.63505e+07	1.48514e+07
POS	POS_146.0597_202.93_1	Quinazolin-4-ylamine	Indole-3-carboxaldehyde; 1-Hydroxyisoquinoline; 4-Hydroxyquinoline; 4,1-Benzoxazepine; 1H-Indole-4-carboxaldehyde; Indole-7-carboxaldehyde	913480	1.4384e+06	787383	7.22176e+06	715454	632047	999596	789074	907279	888624	1.10001e+06	880651
NEG	NEG_227.2008_367.1126_1	Myristic acid	Myristic acid; 4-Heptanone; (Z)-4-Hepten-1-ol; 2,4-Dimethyl-3-pentanone; Heptanal; 3-Heptanone; 3-Methylcyclohexanol; 5-Methyl-2-hexanone; (±)-2-Methylhexanal; (2R,4Z)-4-Hepten-2-ol	3.0106e+07	3.70066e+07	2.78629e+07	3.24689e+07	3.93445e+07	9.92325e+06	2.8329e+07	2.58145e+07	2.52135e+07	8.53255e+07	4.81475e+07	4.41692e+07
POS	POS_400.3409_540.2122_1	Palmitoylcarnitine		1.74677e+07	3.20703e+07	5.53128e+06	3.43709e+07	3.8797e+07	5.64086e+07	3.24644e+07	1.42428e+07	1.63184e+07	1.40423e+07	2.48121e+07	2.46358e+07
POS	POS_203.1383_150.8914_1	Alanylleucine	Alanylleucine; Isoleucyl-Alanine; N-Acetylisoputreanine; N(6)-Acetonyllysine; 3-Hepteneoylglycine; 2,2-Bis(hydroxymethyl)-3-quinuclidinone; 2S,6S-/2S,6R-oxopropylpiperidine-2-carboxylic acid	4.72516e+07	4.35099e+07	4.13919e+07	4.16301e+07	4.12053e+07	5.87315e+07	4.97935e+07	5.18316e+07	4.11676e+07	2.41927e+07	4.02727e+07	4.28016e+07
NEG	NEG_883.5309_358.3418_1	PI(18:1(9Z)/20:4(5Z,8Z,11Z,14Z))	PI(16:0/22:5(4Z,7Z,10Z,13Z,16Z)); PI(16:0/22:5(7Z,10Z,13Z,16Z,19Z)); PI(16:2(9Z,12Z)/22:3(10Z,13Z,16Z)); PI(18:1(11Z)/20:4(5Z,8Z,11Z,14Z)); PI(18:1(11Z)/20:4(8Z,11Z,14Z,17Z)); PI(18:1(9Z)/20:4(5Z,8Z,11Z,14Z)); PI(18:1(9Z)/20:4(8Z,11Z,14Z,17Z)); PI(18:2(9Z,12Z)/20:3(5Z,8Z,11Z)); PI(18:2(9Z,12Z)/20:3(8Z,11Z,14Z)); PI(20:3(5Z,8Z,11Z)/18:2(9Z,12Z)); PI(20:3(8Z,11Z,14Z)/18:2(9Z,12Z)); PI(20:4(5Z,8Z,11…	1.72131e+06	2.00268e+06	1.69427e+06	1.36425e+06	2.0507e+06	1.31138e+06	3.3672e+06	3.59874e+06	3.08725e+06	1.79782e+06	2.86445e+06	1.80447e+06
NEG	NEG_85.004_343.1818_1	2,3-Dihydrothiophene	2-Oxido-1,2,5-oxadiazol-2-ium; Cyanate; Isocyanic acid	3.2896e+08	9.28143e+08	1.14895e+09	3.84955e+08	2.12221e+09	5.6228e+07	7.5832e+08	1.20735e+09	5.25078e+07	6.73103e+08	3.1954e+08	5.24882e+08
NEG	NEG_117.0552_108.7398_1	3-Hydroxyisovaleric acid	2-Methyl-3-hydroxybutyric acid; 2-Ethylhydracrylic acid; 2-Hydroxy-3-methylbutyric acid; 3-Hydroxy-2-methyl-[S-(R,R)]-butanoic acid; 3-Hydroxyvaleric acid; 3-Hydroxyisovaleric acid; 2-Hydroxyvaleric acid; 2-Hydroxy-2-methylbutyric acid; 4-Hydroxyisovaleric acid; Ethyl lactate; Methyl 3-hydroxybutyrate; 5-Hydroxypentanoic acid; 2-Methoxyethyl acetate; Tetrahydrofuran; Butanone; Butanal; 2-Methylpr…	1.95571e+07	1.99621e+07	1.32673e+07	6.30492e+06	1.16996e+07	1.24525e+07	2.48061e+07	2.06818e+07	2.40849e+07	1.39214e+07	1.27693e+07	9.96148e+06
POS	POS_148.0602_41.2291_1	DL-Glutamate	Glutamic acid; N-Methyl-D-aspartic acid; N-Acetylserine; O-Acetylserine; D-Glutamic acid; L-4-Hydroxyglutamate semialdehyde; 3-(Carboxymethylamino)propanoic acid; DL-Glutamate; 5-Hydroxy-4-oxo-L-norvaline; N-Methyl-DL-aspartic acid; Glutaconic acid; Citraconic acid; Mesaconic acid; Itaconic acid; Methyl hydrogen fumarate	6.73869e+07	6.19932e+07	8.48651e+07	4.32427e+07	6.38166e+07	1.5317e+08	1.0578e+08	9.06482e+07	7.37651e+07	1.44144e+08	1.47865e+08	1.28302e+08
NEG	NEG_339.1987_274.4318_1	Pexacerfont	Canrenone; Norethindrone acetate; Phanurane	8.54641e+06	8.14439e+06	6.67679e+06	7.42964e+06	9.13234e+06	9.99966e+06	7.93394e+06	8.48532e+06	1.0155e+07	6.66324e+06	6.7244e+06	7.58773e+06
POS	POS_230.1379_149.3575_1	Butenylcarnitine	Butenylcarnitine; Butenoylcarnitine; 2-Amino-3,4-dimethylimidazo[4,5-f]quinoline; 2,4-Diaminoazobenzene	3.22288e+07	4.69331e+06	4.63137e+07	2.00808e+07	6.07852e+06	1.08494e+06	7.11473e+06	2.2072e+07	4.91491e+07	1.0491e+08	3.08236e+07	2.18267e+07
POS	POS_134.0445_40.6318_1	L-Aspartic acid	L-Aspartic acid; D-Aspartic acid; Iminodiacetic acid; 1,3,5-Triazine-2,4-diamine; Fumaric acid; Maleic acid; But-2-enedioic acid	1.40592e+07	1.74061e+07	8.50511e+06	7.8936e+06	3.51825e+07	2.31325e+07	9.21459e+06	1.13808e+07	1.15077e+07	8.86003e+06	1.34836e+07	1.09775e+07
NEG	NEG_447.133_211.8992_1	Isosakuranin	Isosakuranin; 7-Hydroxy-8-O-methylaloin B; Puddumin A; Chalconosakuranetin; Aromadendrin 4'-methyl ether 7-rhamnoside; Piperenol C; Dicaffeoylputrescine; Elenolide; Sinapic acid; cis-Sinapic acid; 5-(3',4',5'-Trihydroxyphenyl)-gamma-valerolactone; 2-Oxo-2-(3,4,5-trimethoxyphenyl)acetaldehyde; Trinexapac; 3,3',4',5,6,8-Hexamethoxyflavone; 3,3',4',5,7,8-Hexamethoxyflavone; Chrysaloin; Rafabegron; S…	1.74761e+06	1.07296e+06	829560	1.5037e+06	2.88282e+06	954252	734891	1.11353e+06	891919	642489	595518	598925
NEG	NEG_158.9247_40.8748_1	Trichloropropene oxide	Chlorocarbonic acid; Metaphosphoric acid	1.80181e+07	1.44471e+07	1.06626e+07	1.38703e+07	2.46342e+07	3.24899e+07	1.11176e+07	1.83335e+07	1.72002e+07	2.52914e+07	1.42142e+07	1.31655e+07
POS	POS_266.1718_208.9981_1	Mirtazapine		1.10833e+06	875621	917205	785151	929822	1.23971e+06	1.3825e+06	892398	1.26827e+06	1.203e+06	1.03556e+06	1.24509e+06
POS	POS_222.9875_44.2792_1	Acetazolamide	5-Hydroxyisourate; Chlorthiamid	4.13225e+07	2.54389e+07	3.84287e+07	6.83791e+07	5.13945e+07	4.32507e+07	3.27405e+07	4.02652e+07	2.67299e+07	8.32245e+07	3.90861e+07	3.75739e+07
POS	POS_123.07_148.5355_1	2-Acetylpyrazine		1.48692e+07	1.24569e+07	1.4439e+07	1.17608e+07	1.37572e+07	1.21298e+07	8.19365e+06	1.37272e+07	6.67909e+06	6.51043e+06	1.39254e+07	5.02928e+06
NEG	NEG_165.055_163.7429_1	Phenyllactic acid	3-(3-Hydroxyphenyl)propanoic acid; D-Phenyllactic acid; L-3-Phenyllactic acid; Phenyllactic acid; 4-Methoxyphenylacetic acid; Desaminotyrosine; 3-Phenoxypropionic acid; Homovanillin; Ethyl vanillin; 3,4-Dihydroxyphenylacetone; Guaicyl acetate; 3,4-Dimethoxybenzaldehyde; Ethylparaben; Methyl 2-methoxybenzoate; Methyl 4-methoxybenzoate; 3-(2-Hydroxyphenyl)propanoic acid; Ipomeanine; 4-Methoxybenzyl…	2.01586e+06	1.28045e+06	1.79042e+06	691321	1.08746e+06	717475	3.35744e+06	1.52557e+06	3.59579e+06	1.27926e+06	1.22091e+06	824710
NEG	NEG_426.021_80.0748_1	dGDP	dGDP; ADP; [(2S,3R,4R,5R)-5-(6-Aminopurin-9-yl)-3,4-dihydroxyoxolan-2-yl]methyl phosphono hydrogen phosphate; Zidovudine diphosphate	9.39327e+06	9.69738e+06	5.58859e+06	1.30495e+07	9.64443e+06	6.44703e+06	5.59243e+06	8.05124e+06	1.45583e+07	9.17381e+06	6.93832e+06	5.89177e+06
POS	POS_398.3252_343.6201_1	9-Hexadecenoylcarnitine	trans-Hexadec-2-enoyl carnitine; 9-Hexadecenoylcarnitine; Hexadecenoylcarnitine	2.4966e+06	6.31532e+06	803216	5.03424e+06	8.27316e+06	4.96789e+06	5.77622e+06	2.45701e+06	2.02535e+06	6.62739e+06	3.29449e+06	7.36041e+06
NEG	NEG_347.0385_76.1317_1	Cloxazolam, (R)-	Inosinic acid; Cloxazolam, (R)-; 5-Hydroxy-2-[2-methyl-3-(trifluoromethyl)anilino]pyridine-3-carboxylic acid; Lonazolac; N-(4-Aminobutyl)-5-chloronaphthalene-2-sulfonamide; Quercetin; Tricetin; Morin; 2',4',5,7,8-Pentahydroxyisoflavone; 6-Hydroxyluteolin; 5,6,7,3',4'-Pentahydroxyisoflavone; 5,7,8,3',4'-Pentahydroxyisoflavone; 8-Chloroinosine	4.06662e+08	6.02635e+08	3.5626e+08	7.95334e+08	5.16536e+08	7.0133e+08	3.68553e+08	6.73039e+08	5.3126e+08	5.3182e+08	6.743e+08	6.65404e+08
NEG	NEG_323.0276_51.4678_1	Uridine 5'-monophosphate	Uridine 5'-monophosphate; 1-(4-Chlorophenyl)-3-((4-methylphenyl)sulfonyl)urea; Dulofibrate; Orotidine; 4-Hydroxy-2-oxoglutaric acid; S-2-Propenyl 1-propenesulfinothioate; S-1-Propenyl 2-propenesulfinothioate; R-2-Propenyl 1-propenesulfinothioate; R-1-Propenyl 2-propenesulfinothioate; Allicin; Zwiebelane B; 4',6-Dichloroflavan; n-Heptafluorobutyrylimidazole	1.52721e+07	1.00948e+07	1.54465e+07	1.25935e+07	1.261e+07	1.49575e+07	1.71076e+07	1.38678e+07	1.08832e+07	1.29483e+07	1.32896e+07	1.61153e+07
POS	POS_260.1849_174.0022_1	Hexanoylcarnitine		9.52511e+07	1.05221e+08	9.57515e+07	1.07901e+08	1.67056e+07	5.81743e+06	7.94293e+07	3.77396e+07	1.07104e+08	6.98024e+07	6.75115e+07	2.74449e+07
NEG	NEG_144.1024_153.336_1	N-Methyl-L-isoleucine	4-Trimethylammoniobutanoic acid; 2-Aminoheptanoic acid; [(3-Methylbutyl)amino]acetic acid; 7-Aminoheptanoic acid; Methyl L-leucinate; N-Methyl-L-isoleucine; Cyclohexylamine; 2-Methylpiperidine; 1-Ethylpyrrolidine; N-Methylpiperidine; Piperidine; 1-Methylpyrrolidine; Cyclopentylamine; 2-Methylpyrrolidine	1.0799e+06	683038	953085	77924	939034	1.32761e+06	1.22801e+06	1.48265e+06	1.30385e+06	652080	1.75296e+06	988329
POS	POS_130.0498_54.4635_1	Glutamic acid	Pyroglutamic acid; Pyrroline hydroxycarboxylic acid; N-Acryloylglycine; 1-Pyrroline-4-hydroxy-2-carboxylate; dimethadione; 3-Hydroxy-1-methylpyrrolidine-2,5-dione; 4-Oxo-L-proline; (2S)-6-Oxa-1-azabicyclo[3.1.0]hexane-2-carboxylic acid; 3-Furoic acid; 2-Furoic acid; 3-Hydroxy-2H-pyran-2-one; Citraconic anhydride	1.73172e+07	1.34494e+07	1.50066e+07	3.82377e+07	2.42445e+07	2.61067e+07	2.2609e+07	1.96146e+07	2.74893e+07	7.18261e+07	5.99931e+07	1.5499e+07
POS	POS_307.0429_145.3693_1	Biochanin A	2-[(4-Phenoxyphenyl)sulfonylmethyl]thiirane; 3-Fluoro-5-[3-(5-fluoropyridin-2-yl)-1,2,4-oxadiazol-5-yl]benzonitrile; Inosine; 3-Deoxy-D-glycero-D-galacto-2-nonulosonic acid; Allopurinol riboside; Arabinosylhypoxanthine; Formycin b	1.89499e+07	1.67478e+07	1.87213e+07	2.49816e+07	1.47548e+07	2.21731e+07	1.89054e+07	1.84582e+07	2.15563e+07	2.72589e+07	2.05745e+07	1.92972e+07
POS	POS_74.0963_374.8186_1	sec-Butylamine	1-Butylamine; sec-Butylamine; 2-Methyl-1-propylamine; N,N-Dimethylethylamine; 1-Butene; But-2-ene; Cyclobutane; Isobutylene	4.44774e+07	1.92942e+07	5.4661e+07	2.0146e+07	2.68224e+07	5.05049e+07	5.3322e+07	7.62364e+07	4.7207e+07	2.17075e+08	3.06922e+07	4.44393e+07
NEG	NEG_75.0085_554.7236_1	Hydroxyurea	Glycolic acid; Peracetic acid; Monomethyl carbonate; Formaldehyde	1.7361e+06	1.41653e+07	8.93499e+06	1.13926e+07	9.51001e+06	1.02019e+07	7.48698e+06	1.08687e+07	4.17009e+06	1.88159e+06	1.60497e+07	1.42946e+07
POS	POS_320.9739_43.278_1	Benzolamide		2.03595e+07	1.9466e+07	3.34471e+07	1.79906e+07	6.88269e+06	7.89242e+06	2.99023e+07	1.69783e+07	1.41461e+07	6.50669e+06	2.54909e+07	2.99304e+07
POS	POS_424.3409_323.2307_1	Gallamonum		1.04872e+08	1.33102e+08	6.48643e+06	5.64919e+07	1.33156e+08	3.84191e+07	1.58954e+08	4.52303e+07	7.82973e+07	2.05424e+08	1.79915e+08	1.21612e+08
POS	POS_337.1973_233.2168_1	Acebutolol	Diphenylmethane	1.36955e+06	1.36898e+06	1.30345e+06	1.40058e+06	1.3498e+06	1.52371e+06	1.36615e+06	1.18028e+06	1.38074e+06	1.31765e+06	1.36128e+06	1.39748e+06
NEG	NEG_519.0505_40.1589_1	Galactose 1-phosphate	Avagacestat; Hamamelitannin; 1,2-Digalloyl-beta-D-glucopyranose; 1,6-Digalloyl-beta-D-glucopyranose; 2,6-Digalloylglucose; Gallic acid 3-O-(6-galloylglucoside); Gallic acid 4-O-(6-galloylglucoside); 1,2'-Di-O-galloylhamamelofuranose; Fructose 6-phosphate; Galactose 1-phosphate; Fructose 1-phosphate; Mannose 6-phosphate; D-myo-Inositol 4-phosphate; Glucose 6-phosphate; Glucose 1-phosphate; myo-Ino…	9.97308e+07	8.66043e+07	2.21452e+08	9.08682e+07	7.97236e+06	1.43884e+07	1.86643e+08	8.69894e+07	6.71983e+07	4.60658e+06	1.33481e+08	1.79511e+08
NEG	NEG_147.0446_149.0168_1	trans-Cinnamic acid	Cinnamic acid; trans-Cinnamic acid; (E)-3-(2-Hydroxyphenyl)-2-propenal; 1-Phenyl-1,2-propanedione; 3,4-Dihydro-2H-1-benzopyran-2-one; p-Coumaraldehyde; 3,4-Dihydro-1H-2-benzopyran-1-one; 4-Chromanone	5.59756e+06	5.5237e+06	6.35755e+06	7.03824e+06	5.68549e+06	6.27709e+06	7.69536e+06	5.07092e+06	7.52799e+06	4.87561e+06	5.28388e+06	3.87986e+06
POS	POS_136.0615_396.0646_1	2-Aminopurine	Adenine; (+)-threo-2-Amino-3,4-dihydroxybutanoic acid; 1H-Pyrazolo[3,4-d]pyrimidin-4-amine; 2-Aminopurine; Methylmalonic acid; Succinic acid; Erythrono-1,4-lactone; 4-Hydroxy-2-oxobutanoic acid; xi-3-Hydroxy-2-oxobutanoic acid	8.00857e+07	1.08418e+08	6.46832e+07	9.74735e+07	1.13876e+08	6.27824e+07	5.42766e+07	8.23838e+07	6.14123e+07	9.53114e+07	7.09262e+07	6.1432e+07
NEG	NEG_109.9992_537.3844_1	2-Mercaptopyridine		2.25061e+06	3.60083e+06	6.03099e+06	4.17702e+06	3.09816e+06	2.48521e+06	8.04073e+06	7.11851e+06	3.19227e+06	2.19748e+06	2.049e+06	2.76614e+06
NEG	NEG_263.1392_157.812_1	Hulupinic acid	Vorinostat; Subaphylline; 5-(Cycloocten-1-yl)-5-ethyl-barbituric acid; Propacetamol; 5-Methoxydimethyltryptamine; N-despropyl ropinirole; (+)-Eseroline; N-Desethyl Milnacipran; Nebracetam	2.89379e+06	1.98371e+06	3.80199e+06	1.55379e+06	928809	1.32283e+06	1.99908e+06	2.19219e+06	2.39539e+06	829225	1.87679e+06	1.94277e+06
NEG	NEG_436.282_312.5884_1	LysoPE(P-16:0/0:0)	LysoPE(P-16:0/0:0); Anisperimus	2.10065e+07	3.00017e+07	2.04283e+07	2.18088e+07	2.09948e+07	1.42982e+07	1.90675e+07	1.24185e+07	1.87108e+07	3.82658e+07	2.46813e+07	1.5792e+07
NEG	NEG_309.2789_497.7832_1	Icos-2-enoic acid	11Z-Eicosenoic acid; Paullinic acid; 9Z-Eicosenoic acid; Icos-2-enoic acid; 1-Ethyl-3-(3-dimethylaminopropyl)carbodiimide	533097	388133	383502	871988	795806	435009	266823	234495	483189	3.72803e+06	509168	712856
POS	POS_332.2421_193.0895_1	3-hydroxydecanoyl carnitine	3-hydroxydecanoyl carnitine	2.93618e+06	2.84427e+06	1.70513e+06	5.21263e+06	1.7119e+06	1.13683e+06	2.53798e+06	1.0943e+06	3.674e+06	1.50481e+06	1.83257e+06	1.19094e+06
NEG	NEG_327.2319_367.5081_1	Docosahexaenoic acid	Docosahexaenoic acid; Docosahexaenoicacid(DHA); 9-cis Retinol Acetate; (4E,7E,10Z,13E,16E,19E)-Docosa-4,7,10,13,16,19-hexaenoic acid; Promestrienum; Fenipentol; 4-Tert-Amylphenol	4.85314e+06	4.39598e+06	3.38598e+06	522978	1.99119e+06	1.41476e+06	4.04167e+06	3.76552e+06	5.79695e+06	1.20117e+07	5.26923e+06	7.86377e+06
POS	POS_279.0844_69.0841_1	Edoxudine	8-Phenyltheophylline; Lumiflavin; Anserine; Homocarnosine; alpha-((2,3-Dimethyl-1-aziridinyl)methyl)-2-nitro-1H-imidazole-1-ethanol; Cytochlor; Cyclic-hpmpc; (4S)-4-Amino-1,3-dioxohexane-1,2,6-tricarboxylic acid; 5-Hydroxypyrazinamide; 3-Aminopropylphosphonic acid; 5-Formylcytosine	5.9928e+07	4.58846e+07	6.88258e+07	1.5181e+08	6.42093e+07	5.23648e+07	3.25912e+07	4.26587e+07	7.50898e+07	6.06532e+07	3.97691e+07	4.5516e+07
POS	POS_140.0679_47.7179_1	Deferiprone	L-Valine; N-Methyl-a-aminoisobutyric acid; 5-Aminopentanoic acid; Norvaline; Amyl Nitrite; 3-Amino-2,2-dimethylpropanoic acid; D-Valine; DL-Norvaline; Tert-Butyl carbamate; N-Methyl-4-aminobutyric acid	3.41859e+07	3.15045e+07	3.86506e+07	1.89145e+07	6.05983e+07	5.01742e+07	2.82804e+07	3.45453e+07	5.45347e+07	9.22692e+07	5.30681e+07	5.03789e+07
POS	POS_84.0442_40.3046_1	5-Aminoimidazole	Oxazine	2.32021e+07	2.29039e+07	2.32273e+07	2.21441e+07	2.48201e+07	1.86844e+07	2.37612e+07	2.12832e+07	2.37926e+07	3.04369e+07	2.56412e+07	2.37375e+07
POS	POS_248.1483_53.9169_1	Peramine	3-Hydroxybutyrylcarnitine; (R)-3-hydroxybutyrylcarnitine; Peramine; Prometon	3.77733e+07	4.86279e+07	8.30157e+07	1.31345e+08	1.78736e+07	6.74738e+06	3.6893e+07	5.8205e+07	3.99691e+07	6.6516e+07	7.40777e+07	3.38676e+07
NEG	NEG_301.1565_216.8553_1	2,3-Bis(3-hydroxybenzyl)butane-1,4-diol	Emivirine; Trichostatin A; 4-Hydroxy-3-methoxy-2,10-bisaboladien-9-one; Tetranor 12-HETE; Juvenate; (-)-Fumigaclavine B; Leucine-beta-naphthylamide; Huperzine B; (-)-Huperzine A	351572	2.50327e+06	749229	869712	3.40783e+06	2.80951e+06	2.45316e+06	1.99544e+06	1.04693e+06	1.81667e+06	1.30503e+06	2.18783e+06
POS	POS_543.1306_71.1062_1	Melezitose	Chamaechromone; Neochamaejasmin A; Rhusflavanone; Mometasone furoate; Maltotriose; Raffinose; Levan; 1-Kestose; Melezitose; Gentiotriose; Neokestose; Galactotriose; 6-O-Glucosylmaltose; beta-D-Fructofuranosyl alpha-D-glucopyranosyl-(1->4)-D-glucopyranoside; Panose; 6-Kestose; Umbelliferose; Gentianose; Fagopyritol B2; beta-D-Galactopyranosyl-(1->2)-[beta-D-galactopyranosyl-(1->4)]-D-galactose; be…	1.5173e+06	7.66536e+06	7.86923e+06	3.36297e+07	6.90909e+06	3.47443e+07	9.25977e+06	9.34269e+06	9.15167e+06	1.67351e+07	1.48751e+07	9.00701e+06
POS	POS_147.1124_56.464_1	D-Lysine	Lysine; D-Lysine; 2,5-Diamino-2-methylpentanoic acid; Amino leucine; Meldonium; Amino (2S)-2-amino-4-methylpentanoate; Pipecolic acid; L-Pipecolic acid; D-Pipecolic acid; Vigabatrin; L-trans-4-Methyl-2-pyrrolidinecarboxylic acid; 2-Pyrrolidineacetic acid; N-Methyl-L-proline; (1r,2s)-2-Aminocyclopentanecarboxylic acid; (2R)-2-Methylpyrrolidine-1-carboxylic acid; 2-Aminoethyl methacrylate; 3-Pyrrol…	4.32217e+06	6.24205e+06	1.26391e+07	8.50555e+06	6.46144e+06	8.62627e+06	1.78383e+07	1.18141e+07	2.22135e+07	1.85846e+07	2.93052e+07	3.80126e+06
POS	POS_782.5677_283.303_1	PC(36:4)	PC(36:4); PC(16:0/20:4(5Z,8Z,11Z,14Z)); PC(16:0/20:4(8Z,11Z,14Z,17Z)); PC(16:1(9Z)/20:3(5Z,8Z,11Z)); PC(16:1(9Z)/20:3(8Z,11Z,14Z)); PC(18:0/18:4(6Z,9Z,12Z,15Z)); PC(18:1(11Z)/18:3(6Z,9Z,12Z)); PC(18:1(11Z)/18:3(9Z,12Z,15Z)); PC(18:1(9Z)/18:3(6Z,9Z,12Z)); PC(18:1(9Z)/18:3(9Z,12Z,15Z)); PC(18:2(9Z,12Z)/18:2(9Z,12Z)); PC(18:3(6Z,9Z,12Z)/18:1(11Z)); PC(18:3(6Z,9Z,12Z)/18:1(9Z)); PC(18:3(9Z,12Z,15Z)/1…	8.68129e+06	2.70472e+06	1.57609e+07	2.80784e+06	8.6281e+06	1.0238e+07	7.44221e+06	9.48235e+06	7.08419e+06	3.61422e+06	8.78231e+06	4.21479e+06
POS	POS_183.0775_202.1965_1	Triethyl Phosphate	Ethyl-3,4-dephostatin; Diisopropylphosphate; Triethyl Phosphate; 4-Pentenoic acid, 2-fluoro-2-propyl-; Caprylic acid; Valproic acid; (3R,5Z)-5-Octene-1,3-diol; 2-Ethylhexanoic acid; 1-Hydroxy-3-octanone; cis- and trans-2-Isobutyl-4-methyl-1,3-dioxolane; 1,1-Dimethoxy-trans-2-hexene; 3-Hydroxy-2-octanone; Valeraldehyde propyleneglycol acetal; (±)-5-Hydroxy-4-octanone; 3-(Hydroxymethyl)-2-heptanone…	3.7765e+06	3.66259e+06	3.7591e+06	3.79141e+06	2.74462e+06	1.40249e+06	1.43605e+06	5.01793e+06	9.8114e+06	4.47764e+06	2.91435e+06	963271
POS	POS_360.2734_212.5202_1	3-hydroxydodecanoyl carnitine	3-hydroxydodecanoyl carnitine; 2,3-Dinor-Thromboxane B1	1.69739e+06	1.61251e+06	811942	4.66495e+06	1.17353e+06	715422	1.07067e+06	619101	1.74634e+06	743895	940268	908605
POS	POS_97.0395_163.8807_1	2-Furancarboxaldehyde	2-Hydroxypyrazine; 5-Hydroxypyrimidine; Pyrimidin-2-Ol; Pyrimidin-4-Ol	2.44495e+07	2.76014e+07	2.73262e+07	2.85494e+07	1.41801e+07	2.56454e+07	2.98274e+07	2.25256e+07	1.7837e+07	6.3869e+06	3.03237e+07	6.54269e+06
POS	POS_744.588_538.1701_1	PC(16:0/P-18:1(9Z))	PC(16:0/P-18:1(11Z)); PC(16:0/P-18:1(9Z)); PC(16:1(9Z)/P-18:0); PC(18:1(11Z)/P-16:0); PC(18:1(9Z)/P-16:0); PC(O-34:2); PC(P-16:0/18:1(11Z)); PC(P-16:0/18:1(9Z)); PC(P-18:0/16:1(9Z)); PC(P-18:1(11Z)/16:0); PC(P-18:1(9Z)/16:0)	5.86215e+07	6.19853e+07	5.90553e+07	7.56206e+07	6.22619e+07	6.49621e+07	6.06078e+07	7.78715e+07	6.85289e+07	6.68621e+07	6.72061e+07	7.9812e+07
POS	POS_415.2105_270.1784_1	Niranthin	Eplerenone; Trospium; N,N'-Dibenzhydrylethane-1,2-diamine; N'-[(6-Oxo-5-prop-2-enyl-1-cyclohexa-2,4-dienylidene)methyl]-2-[4-(phenylmethyl)-1-piperazinyl]acetohydrazide; Reduced ketanserin; 4-(Methylnitrosamino)-1-(3-pyridyl)-1-butanone; 4-Carbamimidoyl-L-phenylalanine; M-Amidinophenyl-3-alanine; 4'-(Nitrosomethylamino)-1-(3-pyridyl)-1-butanone; (2S)-2-(Diaminomethylideneamino)-3-phenylpropanoic …	8.56434e+07	6.35629e+07	1.59681e+08	5.91266e+07	1.08826e+08	9.10745e+07	5.86725e+07	7.32148e+07	1.33538e+08	8.38734e+07	4.32303e+07	5.14896e+07
POS	POS_120.0554_35.2055_1	1H-Benzotriazole	1H-Benzotriazole; 1H-Pyrazolo[4,3-b]pyridine; 4-Azabenzimidazole; 5H-Pyrrolo[3,2-d]pyrimidine; Imidazo[1,2-b]pyridazine; Pyrazolo[1,5-a]pyrimidine	1.44676e+06	9.79647e+06	1.11556e+07	9.72188e+06	1.08391e+07	1.12234e+07	2.97128e+06	7.96462e+06	1.19099e+07	1.05776e+07	1.20809e+07	9.89424e+06
POS	POS_83.0602_539.1304_1	1,4-Pentadien-3-one	Fomepizole; 1-Methylimidazole; 2-Methylimidazole; 4-Methylimidazole	3.72997e+08	2.9834e+08	2.86441e+08	2.48344e+08	3.65421e+08	2.77235e+08	3.02888e+08	2.53113e+08	2.93469e+08	2.60605e+08	2.88431e+08	2.80927e+08
NEG	NEG_275.2006_340.038_1	Octadeca-2,4,6,8-tetraenoic acid	19-Norandrosterone; 19-Noretiocholanolone; Stearidonic acid; Octadeca-6,9,12,15-tetraenoic acid; 9,12-Octadecadiynoic acid; Bolandiol; Octadeca-2,4,6,8-tetraenoic acid; 3,5,5-Trimethyl-2-cyclohexen-1-one; 4-Acetyl-1-methylcyclohexene; 5-Isopropylbicyclo[3.1.0]hexan-2-one; (R)-Cryptone; exo-5,6-Dimethylbicyclo[2.2.1]hept-5-en-2-ol; exo-2-Methyl-3-methylenebicyclo[2.2.1]heptan-2-ol; 3,5,5-Trimethyl…	1.29718e+06	1.29892e+06	892584	1.08962e+06	1.04994e+06	1.14859e+06	1.1052e+06	1.09892e+06	1.37872e+06	2.63327e+06	1.5093e+06	1.49173e+06
NEG	NEG_297.1519_239.8038_1	2,9-Dimethyl-2,9-diazatricyclo[10.2.2.25,8]octadeca-5,7,12,14,15,17-hexaene-3,10-diol, 9CI	Doisynoestrol	3.1894e+06	3.49168e+06	3.13215e+06	3.26667e+06	3.39775e+06	3.8797e+06	3.15199e+06	3.54215e+06	3.77479e+06	2.91306e+06	3.08921e+06	3.27382e+06
NEG	NEG_307.2632_437.0073_1	Eicosadienoic acid	Eicosadienoic acid; 11,14-Eicosadienoic acid; Methyl sterculate; Eucalyptol; Thujyl alcohol; Fenchol; (1R*,3R*,6S*)-3-Caranol; (1R*,2S*,3S*,6S*)-2-Caranol; (1R,4S,5R)-4-Thujanol; (-)-Pinocampheol; p-Menth-1-en-5-ol; 4-Decenal; (2S,4R)-1,7,7-Trimethylbicyclo[2.2.1]heptan-2-ol	1.50192e+06	1.2669e+06	1.19866e+06	5.51954e+06	1.17657e+06	1.22789e+06	932712	1.82977e+06	1.49845e+06	3.42893e+06	2.4884e+06	1.81866e+06
POS	POS_770.6028_336.1857_1	PC(18:1(11Z)/P-18:1(11Z))	PC(18:1(11Z)/P-18:1(11Z)); PC(18:1(11Z)/P-18:1(9Z)); PC(18:1(9Z)/P-18:1(11Z)); PC(18:1(9Z)/P-18:1(9Z)); PC(18:2(9Z,12Z)/P-18:0); PC(20:2(11Z,14Z)/P-16:0); PC(P-16:0/20:2(11Z,14Z)); PC(P-18:0/18:2(9Z,12Z)); PC(P-18:1(11Z)/18:1(11Z)); PC(P-18:1(11Z)/18:1(9Z)); PC(P-18:1(9Z)/18:1(11Z)); PC(P-18:1(9Z)/18:1(9Z)); PC(O-36:3); PC(O-18:1(9Z)/18:2(9Z,12Z)); PC(O-34:0)	1.16825e+08	1.32602e+07	7.10237e+07	2.23541e+07	1.21199e+08	1.59731e+07	6.41766e+07	1.85093e+07	1.23836e+08	1.29971e+07	1.261e+08	1.68452e+07
NEG	NEG_321.0938_161.9567_1	Berberrubine	Dansylsarcosine; Zolazepam; trans-S-(1-Propenyl)-L-cysteine; S-Allylcysteine; Allyl cysteine; gamma-Glutamylglutamic acid; Benzo[ghi]perylene; D-gamma-Glutamyl-D-glutamic acid; Indeno[1,2,3-cd]pyrene; gamma-Glutamylaspartic acid	1.0883e+07	1.11425e+07	8.97108e+06	8.76053e+06	3.52158e+06	5.55199e+06	7.43448e+06	9.54027e+06	9.67744e+06	1.83437e+06	6.66018e+06	7.63961e+06
POS	POS_211.1183_142.3299_1	Naphazoline	2-Butanone peroxide; Etimizol; Homo-L-arginine; L-Targinine; delta-N-Methylarginine; Methyl L-argininate; N2-Methyl-L-arginine; (2S)-2-Amino-5-(diaminomethylideneamino)-4-methylpentanoic acid; 1-(4-Carboxyphenyl)-3,3-dimethyltriazene	4.71066e+06	5.22291e+06	4.42132e+06	1.96827e+06	2.5884e+06	2.44473e+06	4.05165e+06	4.46541e+06	2.31722e+06	2.1688e+06	2.2984e+06	4.75998e+06
POS	POS_162.0546_163.0798_1	3-Formyl-6-hydroxyindole	Indole-3-carboxylic acid; 4,6-Dihydroxyquinoline; 3-Formyl-6-hydroxyindole; 2,8-Quinolinediol; 1,5-Isoquinolinediol; 2,4-Quinolinediol; 3-Hydroxyquinolin-2(1h)-One; Indole-5-carboxylic acid; N-Methylphthalimide	893861	409529	602594	677052	353830	307899	1.21886e+06	3.85661e+06	1.90861e+06	1.69584e+06	631968	1.05958e+06
POS	POS_388.3047_221.6091_1	3-Hydroxytetradecanoyl carnitine	2-Hydroxymyristoylcarnitine; 3-Hydroxytetradecanoyl carnitine; Deoxyspergualin; Tresperimus; Glycerylmonooleate	490896	493286	273169	533491	388150	82113.6	336300	123772	722627	82168.3	334693	114068
NEG	NEG_117.0187_534.3634_1	Methylmalonic acid	Methylmalonic acid; Succinic acid; Erythrono-1,4-lactone; 4-Hydroxy-2-oxobutanoic acid; xi-3-Hydroxy-2-oxobutanoic acid; Pyruvaldehyde; Malondialdehyde; Acrylic acid; 1,3-Dioxole; beta-propiolactone	7.26631e+06	7.30896e+06	6.57267e+06	7.95776e+06	6.88938e+06	7.11489e+06	7.13472e+06	7.82974e+06	7.7645e+06	7.57069e+06	7.56137e+06	8.32031e+06
NEG	NEG_201.0248_42.3564_1	4-Ethylphenylsulfate	Ethionamide; Allantoxanamide	8.45009e+07	7.80378e+07	8.09289e+07	7.68465e+07	5.97941e+07	7.20076e+07	8.49284e+07	8.38047e+07	8.66049e+07	5.07813e+07	8.68218e+07	9.00099e+07
POS	POS_453.1664_253.2232_1	5alpha-Androstan-3beta,17alpha-diol disulfate	Melleolide M; Avizafone; Eplerenone	532058	376298	492948	274971	302044	269573	79523.7	353572	259808	175017	162920	187377
POS	POS_415.2105_253.7039_1	N'-[(6-Oxo-5-prop-2-enyl-1-cyclohexa-2,4-dienylidene)methyl]-2-[4-(phenylmethyl)-1-piperazinyl]acetohydrazide	Eplerenone; Trospium; N,N'-Dibenzhydrylethane-1,2-diamine; N'-[(6-Oxo-5-prop-2-enyl-1-cyclohexa-2,4-dienylidene)methyl]-2-[4-(phenylmethyl)-1-piperazinyl]acetohydrazide; Reduced ketanserin; 4-(Methylnitrosamino)-1-(3-pyridyl)-1-butanone; 4-Carbamimidoyl-L-phenylalanine; M-Amidinophenyl-3-alanine; 4'-(Nitrosomethylamino)-1-(3-pyridyl)-1-butanone; (2S)-2-(Diaminomethylideneamino)-3-phenylpropanoic …	1.71565e+07	1.1904e+07	1.816e+07	8.28679e+06	1.04735e+07	7.12719e+06	4.02233e+06	1.12936e+07	9.33059e+06	6.48971e+06	6.80318e+06	7.42002e+06
POS	POS_480.3435_314.9967_1	LysoPC(P-16:0/0:0)	LysoPC(P-16:0/0:0)	3.14148e+07	4.20465e+07	4.92238e+07	7.79423e+07	3.54218e+07	2.56447e+07	1.78803e+07	1.6836e+07	2.00858e+07	4.00692e+07	2.23222e+07	2.74324e+07
NEG	NEG_93.009_533.6121_1	Dimethyl sulfone		6.5168e+06	1.30073e+07	1.4681e+07	2.36302e+07	9.71148e+06	7.62982e+06	1.6657e+07	2.15503e+07	2.58207e+07	1.42086e+07	1.12741e+07	1.62281e+07
POS	POS_119.0853_266.7982_1	4-Methylstyrene	4-Methylstyrene	1.19232e+07	9.58518e+06	1.48643e+07	8.24433e+06	1.03613e+07	8.75141e+06	5.75426e+06	1.00072e+07	1.28036e+07	8.40502e+06	7.4105e+06	8.06916e+06
POS	POS_218.138_99.2242_1	Propionylcarnitine	Propionylcarnitine; 5-Pentyltetrahydro-2-oxo-3-furancarboxylic acid; alpha-Carboxy-delta-nonalactone; (±)-Camphoric acid; (1R,2R,3S,1'R)-Nepetalinic acid; Matsutakic acid A; Hydralazine acetone hydrazone	8.10612e+07	2.82747e+07	1.33928e+08	1.01646e+08	1.04026e+08	9.1485e+07	5.75321e+07	7.27017e+07	6.70891e+07	2.35795e+08	1.00655e+08	9.12257e+07
POS	POS_381.0781_49.4504_1	Piclamilast	Piclamilast; Dihydrocaffeic acid 3-O-glucuronide; 6-[3-(2-carboxyethyl)-5-hydroxyphenoxy]-3,4,5-trihydroxyoxane-2-carboxylic acid; Homovanillic acid 4-glucuronide; 4-(4,5-Diphenyl-1H-imidazol-2-yl)benzoyl Chloride; Melibiose; Cellobiose; D-Maltose; Alpha-Lactose; Sucrose; Lactulose; Isomaltose; Turanose; Kojibiose; Neotrehalose; Inulobiose; Mannobiose; DEAE-cellulose; Glucinol; Fagopyritol A1; be…	3.15908e+07	6.66677e+07	7.96052e+07	9.52617e+07	7.39364e+07	1.57343e+08	8.13837e+07	7.03015e+07	5.96709e+07	1.07714e+08	6.86682e+07	6.59561e+07
NEG	NEG_101.0603_352.8802_1	Tetrahydro-2-furanmethanol	Isovaleric acid; Valeric acid; Ethyl propionate; Tetrahydro-2-furanmethanol; Isopropyl acetate; 2-Methylpropyl formate; Methyl isobutyrate; 3-Hydroxy-2-pentanone; 2,4-Dimethyl-1,3-dioxolane; (S)-2-Methylbutanoic acid; Methyl butyrate; Propyl acetate; Tetrahydro-2-methyl-3-furanol; Butyl formate; 3-Acetyl-1-propanol; Tert-butyl formate; 1-Butene; But-2-ene; Cyclobutane; Isobutylene; Cyclopropane; …	1.84711e+07	1.98146e+07	1.93046e+07	1.18271e+07	2.02256e+07	1.56454e+07	1.34046e+07	1.60261e+07	1.53364e+07	2.22399e+07	1.44818e+07	1.89786e+07
NEG	NEG_212.0015_165.5784_1	Indoxyl sulfate	Indoxyl sulfate; Carmustine; 6-Hydroxyindole sulfate; 7-Hydroxyindole sulfate; 4H-Thieno[3,2-b]pyrrole-5-carboxylic acid	818149	1.13334e+06	776219	6528.68	1.82967e+06	824204	1.16608e+06	829047	1.05897e+06	1.16214e+06	441272	841833
NEG	NEG_75.0084_304.1075_1	Carbazic acid	Glycolic acid; Peracetic acid; Monomethyl carbonate; Formaldehyde	6.15946e+06	8.44824e+06	6.35766e+06	4.48261e+06	1.81435e+07	7.72008e+06	8.12874e+06	6.84107e+06	6.79992e+06	4.21029e+06	1.3708e+07	1.39391e+07
POS	POS_482.3592_318.357_1	1-O-Hexadecyl-sn-glycero-3-phosphocholine	1-O-Hexadecyl-sn-glycero-3-phosphocholine	7.93436e+07	7.72106e+07	7.83577e+07	4.99174e+07	6.65857e+07	7.0141e+07	4.15335e+07	3.10827e+07	4.0146e+07	8.72538e+07	5.48872e+07	4.55709e+07
NEG	NEG_201.0247_96.365_1	Bergaptol	4-Ethylphenylsulfate; Ethionamide; 3-(Acetylthio)-2-methylfuran; 1-(3-Hydroxy-5-methyl-2-thienyl)ethanone; Furfuryl thioacetate; Allantoxanamide; Methyl thiophene-2-carboxylate; S-(2-Furanylmethyl) methanethioate; Methyl 2-thiofuroate; Benzenesulfinic acid	7.72124e+07	5.77942e+07	4.98369e+07	8.99168e+07	4.62394e+07	5.02879e+07	1.06197e+08	5.407e+07	7.28867e+07	1.2028e+08	4.48391e+07	4.66852e+07
NEG	NEG_269.2114_302.2842_1	2-Hydroxydodecyl methacrylate	2-Hydroxydodecyl methacrylate; (2R,5S,8R)-2,8-Dimethyl-5-propan-2-ylcyclodecan-1-one; (Z,E)-Tetradeca-9,12-dienol	2.56376e+06	2.98746e+06	4.66539e+06	5.71719e+06	3.38266e+06	3.01722e+06	4.59371e+06	3.30014e+06	7.33868e+06	5.92509e+06	5.27194e+06	9.21106e+06
NEG	NEG_201.0373_51.6024_1	Tyrphostin A25	Hexanesulfonic acid	1.21896e+08	7.80315e+07	6.66576e+07	4.87015e+07	1.00783e+08	9.32551e+07	6.54769e+07	6.10391e+07	1.21953e+08	1.67951e+08	7.318e+07	7.05077e+07
NEG	NEG_356.165_416.7557_1	2,3-Dihydroxy-9,10,11-trimethoxy-5,8,13,13a-tetrahydroxy-6H-dibenzo(a,g)chinolysin	Cinacalcet; 3-(((4,7-Dimethyl-1,3-benzoxazol-2-yl)methyl)amino)-5-ethyl-6-methylpyridin-2(1H)-one; Butachlor; Pretilachlor; Glycyl-proline-1-naphthylamide	1.60337e+06	1.56197e+06	1.23657e+06	1.70534e+06	1.85915e+06	1.39007e+06	921638	1.34624e+06	1.22086e+06	1.83631e+06	1.53632e+06	1.43217e+06
POS	POS_760.5796_409.3269_1	1-Palmitoyl-2-oleoyl-sn-glycero-3-phosphocholine	PC(34:1); PC(14:1(9Z)/20:0); PC(16:0/18:1(11Z)); PC(16:0/18:1(9Z)); PC(16:1(9Z)/18:0); PC(18:0/16:1(9Z)); PC(18:1(11Z)/16:0); PC(18:1(9Z)/16:0); PC(20:0/14:1(9Z)); PC(20:1(11Z)/14:0); 1-Palmitoyl-2-oleoyl-sn-glycero-3-phosphocholine	6.94015e+06	5.1241e+06	2.74927e+06	2.947e+06	3.43093e+06	2.61259e+06	2.39028e+06	2.61339e+06	3.72176e+06	2.87973e+06	3.20949e+06	2.55165e+06
POS	POS_465.3423_270.965_1	sphingosylphosphorylcholine	sphingosylphosphorylcholine	3.35704e+06	7.64037e+06	1.92127e+06	2.59963e+06	2.9529e+06	4.49797e+06	3.6357e+06	3.26536e+06	3.04011e+06	1.16557e+06	1.922e+06	3.97353e+06
NEG	NEG_232.9746_587.7636_1	2-hydroxy-3-(sulfooxy)benzoic acid	Protocatechuic acid 3-O-sulfate; 2-hydroxy-3-(sulfooxy)benzoic acid; 3,5-Dihydroxybenzoic acid sulfate; Protocatechuic acid 4-O-sulfate; 3-Methoxycatechol sulfate	2.04217e+08	1.91499e+08	2.0268e+08	1.15898e+08	1.96121e+08	2.24974e+08	2.13641e+08	1.77752e+08	2.30421e+08	1.89233e+08	2.15542e+08	1.97287e+08
POS	POS_360.1488_49.9786_1	isomaltulose	Chlorambucil-tertiary butyl ester; Oclacitinib; Melibiose; Cellobiose; D-Maltose; Alpha-Lactose; Sucrose; Lactulose; Isomaltose; Turanose; Kojibiose; Neotrehalose; Inulobiose; Mannobiose; DEAE-cellulose; Glucinol; Fagopyritol A1; beta-Lactose; D-Glucose, 4-O-beta-D-galactopyranosyl-; D-Fructose, 6-O-alpha-D-glucopyranosyl-; 6-O-alpha-D-Galactopyranosyl-D-galactopyranose; Gal-alpha1,2-Gal; Palatin…	2.48919e+07	4.48052e+07	5.0641e+07	5.61714e+07	7.60917e+07	6.04202e+07	7.53054e+07	5.11692e+07	5.34129e+07	2.37655e+07	3.74768e+07	5.953e+07
POS	POS_188.0701_157.717_1	L-Tryptophan	Indoleacrylic acid; 6-Chloro-N-(1-methylethyl)-1,3,5-triazine-2,4-diamine; Phenylalanine; Gentiatibetine; Methyl N-methylanthranilate; Ethenzamide; 4-(Dimethylamino)benzoic acid; 4-Ethoxybenzamide; D-Phenylalanine; Ethyl 3-aminobenzoate; N-(4-Methoxyphenyl)acetamide; Phenyl-Alanine; Triethanolamine	1.01335e+08	8.82486e+07	1.30153e+08	7.58537e+07	1.19573e+08	1.00311e+08	1.51629e+08	1.11751e+08	1.38945e+08	1.33373e+08	1.02573e+08	6.95029e+07
POS	POS_274.1864_81.8155_1	Heptanoylcarnitine		1.16889e+07	7.21201e+06	5.55123e+06	1.03322e+06	2.79011e+06	2.44287e+06	1.17134e+07	1.85512e+07	1.34912e+07	2.43091e+06	6.03949e+06	7.72043e+06
POS	POS_99.055_551.0196_1	2-Furanmethanol	4-Hydroxymethylpyrazole	2.00882e+07	2.21071e+07	2.06484e+07	2.21821e+07	1.95249e+07	1.95041e+07	1.88667e+07	6.82722e+06	1.38226e+06	1.98102e+07	6.64002e+06	6.74344e+06
NEG	NEG_259.0216_248.3189_1	Fructose 1-phosphate	Fructose 6-phosphate; Galactose 1-phosphate; Fructose 1-phosphate; Mannose 6-phosphate; D-myo-Inositol 4-phosphate; Glucose 6-phosphate; Glucose 1-phosphate; myo-Inositol 6-phosphate; Beta-D-Fructose 6-phosphate; D-Tagatose 1-phosphate; D-Mannose 1-phosphate; (2R,3R,4S,5R)-2,3,4,5-Tetrahydroxy-6-oxohexyl dihydrogen phosphate; (3S,4R)-Ketose 1-phosphate; beta-D-Fructopyranose 1-phosphate; [(2R,3R,…	1.59876e+06	1.52459e+06	3.31049e+06	1.46222e+06	913996	111002	2.52211e+06	3.32775e+06	1.48036e+06	1.09885e+06	3.19586e+06	2.70447e+06
POS	POS_522.2016_52.1529_1	Maltotriose	Maltotriose; Raffinose; Levan; 1-Kestose; Melezitose; Gentiotriose; Neokestose; Galactotriose; 6-O-Glucosylmaltose; beta-D-Fructofuranosyl alpha-D-glucopyranosyl-(1->4)-D-glucopyranoside; Panose; 6-Kestose; Umbelliferose; Gentianose; Fagopyritol B2; beta-D-Galactopyranosyl-(1->2)-[beta-D-galactopyranosyl-(1->4)]-D-galactose; beta-D-Galactopyranosyl-(1->4)-beta-D-galactopyranosyl-(1->4)-D-galactos…	1.37879e+07	4.51093e+07	3.74531e+07	7.60947e+07	4.32844e+07	8.21471e+07	4.42497e+07	5.41103e+07	2.14248e+07	3.1144e+07	3.56024e+07	4.17221e+07
NEG	NEG_243.1705_158.6488_1	Isoleucyl-Leucine	Isoleucyl-Leucine; Leucyl-Isoleucine; Leucylleucine; (2S)-6-Amino-2-(hexanoylamino)hexanoic Acid; Leucyl-leucine; Cycluron	9.66295e+06	9.51542e+06	1.03264e+07	8.27508e+06	3.61432e+06	4.47061e+06	7.12379e+06	8.60312e+06	9.20933e+06	2.78873e+06	6.63875e+06	6.98908e+06
POS	POS_742.5724_330.0861_1	PC(16:1(9Z)/P-18:1(9Z))	PC(16:1(9Z)/P-18:1(11Z)); PC(16:1(9Z)/P-18:1(9Z)); PC(18:2(9Z,12Z)/P-16:0); PC(P-16:0/18:2(9Z,12Z)); PC(P-18:1(11Z)/16:1(9Z)); PC(P-18:1(9Z)/16:1(9Z)); PC(O-34:3)	2.43932e+07	1.98826e+07	1.95279e+08	2.83186e+07	1.76952e+07	3.14398e+07	3.09287e+07	5.27775e+07	2.29715e+07	3.52483e+07	2.1855e+07	2.54661e+07
POS	POS_322.1863_145.5581_1	Gabexate		3.52363e+06	4.28683e+06	4.67175e+06	2.90903e+06	872629	825619	2.56814e+06	2.81808e+06	2.68722e+06	797042	1.97367e+06	1.72186e+06
NEG	NEG_126.0304_144.578_1	4-Ethyl-5-methylthiazole	1-Methyl-4-nitroimidazole; 2-Methyl-5-nitroimidazole; 1,3,5-Triazine	1.23977e+07	8.52739e+06	1.0684e+07	8.82136e+06	9.3517e+06	1.20643e+07	9.55032e+06	9.41286e+06	1.17465e+07	9.11954e+06	8.76351e+06	7.55715e+06
NEG	NEG_136.0276_85.3617_1	Salicylamide		885788	639264	2.13093e+06	816187	666285	462784	929961	712862	1.05549e+06	2.39822e+06	567395	970669
NEG	NEG_124.0115_43.6234_1	2-Pyridinemethanethiol		949110	467595	1.64469e+06	2.25089e+06	1.79078e+06	572615	374385	461701	491185	3.55919e+06	2.17713e+06	1.61845e+06
POS	POS_143.1257_533.4872_1	Proxyl nitroxide		3.3922e+06	4.9332e+06	4.84478e+06	6.00408e+06	4.54212e+06	5.64578e+06	3.82993e+06	5.40185e+06	5.87865e+06	5.82952e+06	4.06668e+06	4.63497e+06
NEG	NEG_398.1751_417.1198_1	Glaudine	Thiethylperazine; Lenapenem; Mericitabine	2.2165e+06	2.96301e+06	1.70281e+06	2.84547e+06	3.33224e+06	1.95956e+06	1.75013e+06	1.33097e+06	1.95831e+06	4.13922e+06	2.75656e+06	3.24865e+06
NEG	NEG_187.0411_51.4694_1	Isoplumbagin	Isoplumbagin; 1-Hydroxy-2-naphthoic acid; Plumbagin; Naphth(1,2-b)oxirene	1.14943e+08	1.24226e+08	1.05588e+08	1.10666e+08	1.1527e+08	9.15674e+07	9.46566e+07	6.83646e+07	1.66167e+08	8.47169e+07	1.1255e+08	1.01362e+08
POS	POS_742.5726_537.7605_1	PC(16:1(9Z)/P-18:1(11Z))	PC(16:1(9Z)/P-18:1(11Z)); PC(16:1(9Z)/P-18:1(9Z)); PC(18:2(9Z,12Z)/P-16:0); PC(P-16:0/18:2(9Z,12Z)); PC(P-18:1(11Z)/16:1(9Z)); PC(P-18:1(9Z)/16:1(9Z)); PC(O-34:3)	4.23881e+07	2.74163e+07	3.78542e+07	3.26512e+07	2.92975e+07	5.3946e+07	4.31507e+07	3.8101e+07	5.06887e+07	2.81262e+07	3.86129e+07	3.47255e+07
POS	POS_142.1223_405.6921_1	Conhydrinone		2.99743e+07	3.24214e+07	2.24149e+07	6.09326e+07	1.23638e+08	3.10274e+07	2.34397e+07	2.33231e+07	2.5083e+07	5.75788e+07	2.15748e+07	2.27995e+07
POS	POS_193.1078_146.1479_1	5'-Hydroxycotinine		7.94734e+06	7.65649e+06	6.80259e+06	7.52271e+06	6.67535e+06	8.4988e+06	9.07021e+06	7.7693e+06	9.12701e+06	1.13644e+07	7.39581e+06	7.70486e+06
POS	POS_744.5879_297.9991_1	PC(16:1(9Z)/P-18:0)	PC(16:0/P-18:1(11Z)); PC(16:0/P-18:1(9Z)); PC(16:1(9Z)/P-18:0); PC(18:1(11Z)/P-16:0); PC(18:1(9Z)/P-16:0); PC(O-34:2); PC(P-16:0/18:1(11Z)); PC(P-16:0/18:1(9Z)); PC(P-18:0/16:1(9Z)); PC(P-18:1(11Z)/16:0); PC(P-18:1(9Z)/16:0)	3.3454e+07	3.93998e+07	7.7385e+07	4.95184e+07	3.3086e+07	5.99043e+07	3.29812e+07	4.0908e+07	3.55022e+07	5.60923e+07	3.54063e+07	6.95191e+07
NEG	NEG_323.0277_67.9032_1	Ribavirin monophosphate	Uridine 5'-monophosphate; 1-(4-Chlorophenyl)-3-((4-methylphenyl)sulfonyl)urea; Dulofibrate; Orotidine; 4-Hydroxy-2-oxoglutaric acid; S-2-Propenyl 1-propenesulfinothioate; S-1-Propenyl 2-propenesulfinothioate; R-2-Propenyl 1-propenesulfinothioate; R-1-Propenyl 2-propenesulfinothioate; Allicin; Zwiebelane B; 4',6-Dichloroflavan; n-Heptafluorobutyrylimidazole	4.00798e+06	3.2643e+06	5.24396e+06	4.46215e+06	1.40151e+06	5.8574e+06	5.56666e+06	4.2482e+06	1.91793e+06	2.79007e+06	4.11254e+06	4.10956e+06
POS	POS_506.3591_326.5726_1	LysoPC(P-18:1(9Z)/0:0)	LysoPC(P-18:1(9Z)/0:0)	5.34651e+06	5.95886e+06	6.54992e+06	9.73656e+06	4.8411e+06	5.05193e+06	2.8437e+06	2.40866e+06	3.07221e+06	5.88559e+06	3.59284e+06	4.69005e+06
POS	POS_83.0602_237.5299_1	4-Methylimidazole	Fomepizole; 1-Methylimidazole; 2-Methylimidazole; 4-Methylimidazole	3.40899e+08	1.76016e+08	2.13968e+08	3.18763e+08	2.96318e+08	9.82753e+07	2.27328e+08	2.18351e+08	1.87881e+08	1.74615e+08	8.86944e+07	2.08634e+08
POS	POS_184.0728_538.0468_1	Choline sulfate	Tryptophol; (R)-Boschniakine; 1-(2,3-Dihydro-1H-pyrrolizin-5-yl)-2-propen-1-one; 4-Trimethylammoniobutanoic acid; 2-Aminoheptanoic acid; [(3-Methylbutyl)amino]acetic acid; 7-Aminoheptanoic acid; Methyl L-leucinate; N-Methyl-L-isoleucine	1.47207e+07	1.14412e+07	1.38748e+07	1.15422e+07	1.18098e+07	1.4259e+07	1.48735e+07	1.25265e+07	1.49348e+07	9.82965e+06	1.47257e+07	1.36597e+07
NEG	NEG_75.0085_572.3742_1	Thiourea	Glycolic acid; Peracetic acid; Monomethyl carbonate; Formaldehyde	5.68474e+06	1.107e+07	7.06237e+06	6.94022e+06	8.85502e+06	1.26854e+07	7.75093e+06	1.14002e+07	6.40768e+06	6.0044e+06	1.38265e+07	1.32201e+07
NEG	NEG_397.2252_264.1153_1	Tris(2-butoxyethyl) phosphate	Prostaglandin E2; (13E)-11a-Hydroxy-9,15-dioxoprost-13-enoic acid; Prostaglandin H2; Prostaglandin D2; Thromboxane A2; 20-Hydroxy-leukotriene B4; 13,14-Dihydro-15-keto-PGE2; 15-Keto-prostaglandin F2a; Lipoxin A4; Cinncassiol D1; Cinncassiol D4; (ent-6alpha,7alpha,16alphaH)-6,7,17-Trihydroxy-19-kauranoic acid; 11b-PGE2; 13,14-Dihydro-15-keto-PGD2; 20-hydroxyleukotriene B4; Prostacyclin (not favour…	313909	205413	187018	191232	313638	241753	267003	196365	275928	204485	210006	207761
POS	POS_184.0728_303.4612_1	Phenoxazine	Tryptophol; (R)-Boschniakine; 1-(2,3-Dihydro-1H-pyrrolizin-5-yl)-2-propen-1-one; 4-Trimethylammoniobutanoic acid; 2-Aminoheptanoic acid; [(3-Methylbutyl)amino]acetic acid; 7-Aminoheptanoic acid; Methyl L-leucinate; N-Methyl-L-isoleucine	8.92252e+06	1.0333e+07	1.35229e+07	1.03691e+07	7.06073e+06	1.45223e+07	1.35435e+07	8.13151e+06	2.05298e+07	1.2037e+07	1.36157e+07	1.39351e+07
NEG	NEG_236.9705_582.5333_1	2-(Thiocyanomethylthio)benzothiazole		2.72985e+07	2.59232e+07	2.69109e+07	2.7892e+07	2.68163e+07	2.97392e+07	2.85041e+07	2.52509e+07	3.07115e+07	1.66922e+07	2.88862e+07	2.73504e+07
POS	POS_744.5881_276.4851_1	PC(18:1(9Z)/P-16:0)	PC(16:0/P-18:1(11Z)); PC(16:0/P-18:1(9Z)); PC(16:1(9Z)/P-18:0); PC(18:1(11Z)/P-16:0); PC(18:1(9Z)/P-16:0); PC(O-34:2); PC(P-16:0/18:1(11Z)); PC(P-16:0/18:1(9Z)); PC(P-18:0/16:1(9Z)); PC(P-18:1(11Z)/16:0); PC(P-18:1(9Z)/16:0)	4.55427e+07	3.34739e+07	6.51814e+07	2.45799e+07	2.40536e+07	3.67215e+07	2.00986e+07	2.84405e+07	2.95151e+07	2.67144e+07	2.06768e+07	2.36172e+07
NEG	NEG_146.0354_236.4539_1	Phthalimide		5.37426e+06	5.53042e+06	5.58702e+06	3.78581e+06	5.00571e+06	5.82773e+06	6.08225e+06	5.06389e+06	6.28767e+06	5.35855e+06	6.4384e+06	5.48752e+06
NEG	NEG_121.0291_18.2238_1	Para-Nitrophenyl	Benzoic acid; 4-Hydroxybenzaldehyde; 3-(2-Furanyl)-2-propenal; 2-Hydroxybenzaldehyde; 1,3-Benzodioxole; Tropolone	1.77395e+06	3.14565e+06	3.52957e+06	4.38929e+06	1.84087e+06	2.01963e+06	1.73549e+06	4.20061e+06	2.08469e+06	3.68833e+06	3.74824e+06	4.53831e+06
NEG	NEG_199.0004_40.8897_1	D-Erythrose 4-phosphate	D-Erythrose 4-phosphate; Sevoflurane; 3,5-Dinitrocatechol; S-2-Propenyl 1-propanesulfinothioate; R-1-Propenyl 1-propanesulfinothioate; R-Propyl 1-propenesulfinothioate; S-Propyl 2-propene-1-sulfinothioate; 2-Phosphonopropionic acid; Phosphonoacetate	1.65038e+07	1.40373e+07	2.32379e+07	1.74066e+07	3.75882e+06	5.61422e+06	2.36171e+07	1.53013e+07	1.24609e+07	3.5891e+06	1.84952e+07	2.47382e+07
NEG	NEG_196.0607_84.3097_1	DOPA	DOPA; DL-Dopa; 2-Hydroxy-3-(3,4-dihydroxyphenyl)propanamide; N-Hydroxy-L-tyrosine; Acetaminophen; 2-Phenylglycine; Dopamine quinone; Methyl 2-aminobenzoate; 2-(Methylamino)benzoic acid; 3alpha,4,7,7alpha-Tetrahydro-1H-isoindole-1,3(2H)-dione; 2-Amino-3-methylbenzoate; 2'-Hydroxyacetanilide; 2-Ethylnitrobenzene; Metacetamol; 3-Methoxybenzamide; 3,4,5,6-Tetrahydrophthalimide; 4-(Aminomethyl)benzoic…	1.47133e+06	1.04958e+06	1.42425e+06	1.32438e+06	1.34021e+06	1.58322e+06	1.91454e+06	1.11405e+06	2.08805e+06	1.19397e+06	1.17536e+06	721926
POS	POS_664.1149_87.2179_1	NAD	NAD; Fenugreekine	2.51188e+07	2.18573e+07	9.83004e+06	2.08401e+07	2.19565e+07	1.19928e+07	1.81781e+07	1.61007e+07	5.05256e+07	71913.4	2.58961e+07	1.14027e+07
POS	POS_266.0721_46.935_1	1-[3,4-Dihydroxy-5-(hydroxymethyl)oxolan-2-yl]-4-hydroxyhydropyridin-2-one	Cytidine; Cytarabine; 2-Propylthiazolo[4,5-c]quinolin-4-amine; Arabinofuranosylcytosine; 4-Amino-5-hydroxy-1-[(2R,5R)-4-hydroxy-5-(hydroxymethyl)oxolan-2-yl]pyrimidin-2-one; Fludioxonil	3.1756e+08	2.82867e+08	2.42814e+08	2.41842e+08	2.42388e+08	2.41693e+08	2.39828e+08	2.76296e+08	2.3673e+08	9.74637e+07	1.81063e+08	2.5681e+08
POS	POS_318.2993_282.1357_1	Phytosphingosine	Phytosphingosine; xi-10-Hydroxyoctadecanoic acid; 2-Hydroxystearic acid; Octadecaneperoxoic acid	6.42572e+07	5.21915e+07	5.05393e+07	8.01802e+07	7.68152e+07	7.08007e+07	5.40199e+07	5.61936e+07	5.53886e+07	4.60814e+07	4.39771e+07	4.35035e+07
POS	POS_770.6029_538.1701_1	PC(18:1(11Z)/P-18:1(9Z))	PC(18:1(11Z)/P-18:1(11Z)); PC(18:1(11Z)/P-18:1(9Z)); PC(18:1(9Z)/P-18:1(11Z)); PC(18:1(9Z)/P-18:1(9Z)); PC(18:2(9Z,12Z)/P-18:0); PC(20:2(11Z,14Z)/P-16:0); PC(P-16:0/20:2(11Z,14Z)); PC(P-18:0/18:2(9Z,12Z)); PC(P-18:1(11Z)/18:1(11Z)); PC(P-18:1(11Z)/18:1(9Z)); PC(P-18:1(9Z)/18:1(11Z)); PC(P-18:1(9Z)/18:1(9Z)); PC(O-36:3); PC(O-18:1(9Z)/18:2(9Z,12Z)); PC(O-34:0)	1.86074e+07	1.94642e+07	1.80088e+07	2.34029e+07	1.93932e+07	1.94637e+07	1.87953e+07	2.32078e+07	2.05385e+07	2.03881e+07	2.119e+07	2.43763e+07
NEG	NEG_75.0084_457.519_1	Peracetic acid	Glycolic acid; Peracetic acid; Monomethyl carbonate; Formaldehyde	3.51868e+06	3.72612e+06	1.14772e+06	1.26366e+06	986106	1.78723e+06	3.27512e+06	3.23031e+06	1.75446e+06	1.21131e+06	3.92324e+06	3.94972e+06
POS	POS_102.1275_533.9578_1	Triethylamine	Hexylamine; Triethylamine; Diisopropylamine; N,N-Dimethylbutylamine; 4-Methyl-1-pentene	2.73202e+07	2.40419e+07	2.54278e+07	2.79668e+07	2.5278e+07	2.81779e+07	1.99308e+07	2.56147e+07	2.1894e+07	2.48389e+07	2.06108e+07	2.76826e+07
NEG	NEG_85.0039_363.7978_1	Divinyl sulfide	2-Oxido-1,2,5-oxadiazol-2-ium; Cyanate; Isocyanic acid	8.65985e+08	4.65855e+08	7.10079e+08	5.95828e+08	4.0969e+08	4.0773e+08	4.79584e+08	4.87521e+08	5.56364e+08	6.70829e+08	2.01676e+08	4.62224e+08
NEG	NEG_305.0809_228.8477_1	Musanolone C	gamma-Glutamyl-S-(1-propenyl)cysteine sulfoxide; 2,3-Dihydro-2,3-dihydroxy-4-(4-hydroxyphenyl)-1H-phenalen-1-one; Musanolone C; Dehydrowarfarin; 8-Hydroxy-3-methyl-3,4-dihydrotetraphene-1,7,12(2H)-trione; Chloroprocaine; (2S,3R,4R,5S,6S)-2-(Hydroxymethyl)-6-phenylmethoxyoxane-3,4,5-triol; 3-Hydroxyanthranilic acid; 3-Aminosalicylic acid; Aminosalicylic Acid; Mesalazine; 2-Fluoroadenine; 3-Methyl-…	3.45266e+06	3.23835e+06	3.12666e+06	3.33426e+06	3.24175e+06	3.62986e+06	3.27102e+06	3.04447e+06	3.75734e+06	3.14632e+06	3.44904e+06	3.28891e+06
NEG	NEG_172.9906_162.0523_1	Phenol sulphate	Phenol sulphate; Thiophene-2-carboxylic acid	402110	685153	139613	780055	968198	956207	490241	274736	344090	1.00573e+06	1.1929e+06	253487
NEG	NEG_433.1939_78.3546_1	1,1'-Ethylidenebistryptophan	Ramipril Diketopiperazine; Malagashanine; Trimethobenzamide; Ramiprilat; Hydroxyzine	4.7198e+06	5.37858e+06	3.83729e+06	4.67904e+06	5.09764e+06	4.56427e+06	3.72457e+06	4.6322e+06	7.12189e+06	1.7414e+06	3.9272e+06	3.80604e+06
POS	POS_153.0655_145.5073_1	Nudifloramide	Nudifloramide; N1-Methyl-4-pyridone-3-carboxamide; 1,3-Benzodioxole-5,6-diamine; 2-(Pyridin-2-ylamino)acetic acid; 2-Hydroxybenzohydrazide; N-Methyl-4-oxo-1,4-dihydropyridine-3-carboxamide; 4-Hydroxybenzohydrazide; N-Methyl-4-nitroaniline; n-Methyl-6-oxo-1,6-dihydropyridine-3-carboxamide; 2-Benzoxazolol; Benzo[d]isoxazol-3-ol	4.50583e+06	3.44918e+06	5.80497e+06	2.40157e+06	5.40903e+06	7.65744e+06	6.28334e+06	2.59137e+06	4.65382e+06	4.72172e+06	4.4783e+06	2.8223e+06
POS	POS_142.1223_362.4097_1	Tropine		9.43781e+07	2.51964e+07	8.88172e+07	9.56731e+07	8.7879e+07	2.03211e+07	9.23598e+07	9.25047e+07	2.60729e+07	9.87779e+07	9.82746e+07	7.2399e+07
POS	POS_112.0504_84.1184_1	Cytosine	Cytosine; 1H-Imidazole-4-carboxamide; Imexon	1.06506e+07	1.17363e+07	1.28688e+07	1.06332e+07	1.11742e+07	8.82225e+06	1.1861e+07	9.63024e+06	1.08462e+07	9.65946e+06	1.08067e+07	1.07733e+07
POS	POS_127.0388_57.9949_1	triacetate lactone	1,2,3-Trihydroxybenzene; Methyl 2-furoate; Maltol; 4-Hydroxy-2H-pyran-3-carboxaldehyde; 5-Hydroxymethyl-2-furancarboxaldehyde; 2,3-Dimethylmaleic anhydride; 3-(Hydroxymethyl)furan-2-carbaldehyde; triacetate lactone	4.05619e+07	4.2035e+07	3.53151e+07	2.52855e+07	2.1771e+07	1.17976e+07	3.61082e+07	2.21905e+07	1.25901e+07	1.22766e+07	3.63007e+07	3.09462e+07
NEG	NEG_232.9746_3.7332_1	Protocatechuic acid 3-O-sulfate	Protocatechuic acid 3-O-sulfate; 2-hydroxy-3-(sulfooxy)benzoic acid; 3,5-Dihydroxybenzoic acid sulfate; Protocatechuic acid 4-O-sulfate; 3-Methoxycatechol sulfate	4.89172e+07	5.6369e+07	4.47648e+07	5.06886e+07	5.99836e+07	3.67088e+07	6.74489e+07	4.90467e+07	7.50886e+07	3.07189e+07	5.56921e+07	4.47264e+07
POS	POS_391.2831_508.3484_1	Dioctyl phthalate	3beta,7alpha-Dihydroxychol-5-en-24-oic Acid; 3alpha-Hydroxy-7-oxo-5beta-cholanic acid; Antroquinonol; Bis(2-ethylhexyl) phthalate; Bis(2-ethylhexyl) terephthalate; Diisooctyl phthalate; Dioctyl phthalate; 8H-Purin-8-one, 6-amino-7,9-dihydro-2-((1S)-1-methylbutoxy)-9-(5-(1-piperidinyl)pentyl)-; Dodecanedioylcarnitine; Leucocrystal Violet	60439.5	124907	110802	122313	162593	934255	103769	94871.6	89242.5	209003	74245.9	52586
POS	POS_218.1531_402.5699_1	N-(2,6-Diethylphenyl)-4,5-dihydro-1H-imidazol-2-amine	1,2,3,4,5,6-Hexahydro-6,11-dimethyl-2,6-methano-3-benzazocin-8-ol; 4'-Methyl-alpha-pyrrolidinopropiophenone; 3-Methyl-alpha-pyrrolidinopropiophenone; 1-Amino-3-hydroxymethyl-5-methyl-adamantane; 3-Amino-1-hydroxy-5,7-dimethyl-adamantane	4403.89	164206	3972.05	14388.9	2.02495e+06	370334	2961.07	2533.95	128775	15205.8	26012.5	249829
POS	POS_127.0387_18.3163_1	Methyl 2-furoate	1,2,3-Trihydroxybenzene; Methyl 2-furoate; Maltol; 4-Hydroxy-2H-pyran-3-carboxaldehyde; 5-Hydroxymethyl-2-furancarboxaldehyde; 2,3-Dimethylmaleic anhydride; 3-(Hydroxymethyl)furan-2-carbaldehyde; triacetate lactone	1.62693e+07	2.32593e+07	1.09115e+07	3.029e+07	1.23948e+07	3.27726e+07	1.71775e+07	2.21175e+07	1.26832e+07	2.48732e+07	3.89322e+07	2.35157e+07
NEG	NEG_599.3186_273.5943_1	LysoPI(18:0/0:0)	LysoPI(0:0/18:0); LysoPI(18:0/0:0); Calindol; 5-[(3As,4S,6aR)-2-oxo-1,3,3a,4,6,6a-hexahydrothieno[3,4-d]imidazol-4-yl]-N'-propylpentanehydrazide; Ciclesonide	5.33552e+06	5.97089e+06	1.10029e+07	1.01726e+07	7.32494e+06	5.91933e+06	4.50291e+06	5.31963e+06	5.82106e+06	1.73004e+07	5.65454e+06	5.85515e+06
POS	POS_160.1327_53.0879_1	5-amino valeric acid betaine	DL-2-Aminooctanoic acid; Pregabalin; 5-amino valeric acid betaine; 2-Ethyl-3-hydroxy-2,4,4-trimethyloxazolidine; 3-(Aminomethyl)-5-methylhexanoic acid; 8-Aminooctanoic acid; 4-ene-Valproic acid; 2-ene-Valproic acid; (3Z)-2-Propylpent-3-enoic acid; (3E)-2-Propylpent-3-enoic acid; Ethyl (±)-2-methyl-4-pentenoate; 2,3-Octanedione; Methyl cyclohexanecarboxylate; Cyclohexyl acetate; Allyl valerate; ci…	6.11355e+07	6.24281e+07	6.4878e+07	2.03051e+07	4.10123e+07	6.43696e+07	5.74353e+07	5.0212e+07	6.32978e+07	7.652e+07	6.6186e+07	6.70435e+07
POS	POS_127.0387_3.8333_1	4-Chlorotoluene	1,2,3-Trihydroxybenzene; Methyl 2-furoate; Maltol; 4-Hydroxy-2H-pyran-3-carboxaldehyde; 5-Hydroxymethyl-2-furancarboxaldehyde; 2,3-Dimethylmaleic anhydride; 3-(Hydroxymethyl)furan-2-carbaldehyde; triacetate lactone	3.89516e+07	2.43486e+07	1.11059e+07	1.38031e+07	2.49195e+07	3.85291e+07	1.52029e+07	1.05657e+07	1.29857e+07	1.57114e+07	1.35396e+07	2.27907e+07
NEG	NEG_90.0272_88.1658_1	Ethyl nitrate		5.30587e+07	3.27966e+07	2.892e+07	3.70294e+07	3.73579e+07	3.92681e+07	4.00867e+07	4.1289e+07	1.78519e+08	3.08911e+07	1.75292e+08	2.73608e+07
POS	POS_229.1537_53.159_1	Pro-Ile	Isoleucylproline; Leucylproline; N,N,N-Trimethyl-L-alanyl-L-proline betaine; L-prolyl-L-leucine; Pro-Ile; Methoxamine; Orciprenaline; Isoproterenol; Mescaline	1.22439e+08	2.48824e+08	1.42221e+08	4.83496e+08	2.06975e+08	2.72026e+08	8.82406e+07	1.65718e+08	2.49769e+08	2.02584e+08	1.87554e+08	1.56038e+08
NEG	NEG_272.0982_88.1658_1	N-Ethyl-N-(2-hydroxy-3-sulfopropyl)-3-toluidine	N-Ethyl-N-(2-hydroxy-3-sulfopropyl)-3-toluidine	3.65644e+06	4.25527e+06	4.46379e+06	4.70479e+06	3.62946e+06	4.22957e+06	4.30264e+06	3.95601e+06	4.80984e+06	3.26992e+06	3.727e+06	2.93725e+06
POS	POS_231.1696_153.5733_1	Valylleucine	Valylleucine; 2-nonenoylglycine; 3-nonenoylglycine; 4-nonenoylglycine; 5-nonenoylglycine; 6-nonenoylglycine; 7-nonenoylglycine; 8-nonenoylglycine; Ethyl ecgonine	3.54478e+07	3.34745e+07	4.07015e+07	3.10706e+07	1.78523e+07	2.12185e+07	2.72337e+07	2.79362e+07	3.09719e+07	1.38044e+07	2.6157e+07	2.50529e+07
NEG	NEG_229.1549_152.5401_1	Dodecanedioic acid	Valylleucine; 2-Amino-3-methyl-1-pyrrolidin-1-YL-butan-1-one	7.66919e+06	6.80005e+06	8.91855e+06	6.37982e+06	3.35406e+06	4.44661e+06	5.66572e+06	5.62846e+06	6.38382e+06	2.77311e+06	5.19602e+06	5.19592e+06
POS	POS_81.0445_540.8571_1	Pyrazine	Pyrazine; Pyridazine; Succinonitrile	1.55977e+07	2.96905e+07	2.51592e+07	3.44546e+07	2.66366e+07	3.56606e+07	2.90786e+07	2.30573e+07	3.34971e+07	2.53905e+07	1.65954e+07	3.37247e+07
POS	POS_279.0844_85.4562_1	Sulfisomidine	8-Phenyltheophylline; Lumiflavin; Anserine; Homocarnosine; alpha-((2,3-Dimethyl-1-aziridinyl)methyl)-2-nitro-1H-imidazole-1-ethanol; Cytochlor; Cyclic-hpmpc; (4S)-4-Amino-1,3-dioxohexane-1,2,6-tricarboxylic acid; 5-Hydroxypyrazinamide; 3-Aminopropylphosphonic acid; 5-Formylcytosine	1.8139e+06	3.1733e+06	2.9782e+06	7.39799e+06	1.84107e+06	5.3152e+06	2.14849e+06	1.6562e+06	3.36299e+06	2.06166e+06	2.90702e+06	1.58681e+06
POS	POS_258.073_150.0537_1	Thiobencarb	Thiobencarb; 3-Oxo-carbofuran; 2-Propenoic acid, 2-(((2-methoxyphenyl)acetyl)amino)-; 5-Isoxazoleacetic acid, 4,5-dihydro-3-(4-hydroxyphenyl)-, methyl ester; Pantothenic acid; 6-Phenylhexyl isothiocyanate; 3-[[(2S)-2,4-Dihydroxy-3,3-dimethylbutanoyl]amino]propanoic acid	2.39065e+06	3.43617e+06	2.45451e+06	6.24012e+06	5.37687e+06	6.90691e+06	5.65584e+06	3.70323e+06	4.33451e+06	1.19114e+07	6.92136e+06	6.57689e+06
POS	POS_119.0853_253.7039_1	Triethylphosphine	4-Methylstyrene	1.78885e+06	1.31372e+06	1.9221e+06	911725	1.12761e+06	810272	489475	1.24145e+06	1.01545e+06	678324	734504	819698
POS	POS_158.1535_247.026_1	Buformin	2,2,6,6-Tetramethyl-4-piperidinol; Isovaleryl diethylamide; Sec-Butylpropylacetamide; 2-Nonenal; (±)-2,2,6-Trimethylcyclohexanone; Santene hydrate; Non-2-enal	5.34079e+06	5.89745e+06	5.12286e+06	6.16588e+06	5.07867e+06	8.70389e+06	5.13258e+06	5.78979e+06	5.63868e+06	5.79846e+06	5.52053e+06	6.02865e+06
POS	POS_768.5876_538.0468_1	PC(18:2(9Z,12Z)/P-18:1(9Z))	PC(18:2(9Z,12Z)/P-18:1(11Z)); PC(18:2(9Z,12Z)/P-18:1(9Z)); PC(18:3(6Z,9Z,12Z)/P-18:0); PC(18:3(9Z,12Z,15Z)/P-18:0); PC(20:3(5Z,8Z,11Z)/P-16:0); PC(20:3(8Z,11Z,14Z)/P-16:0); PC(P-16:0/20:3(5Z,8Z,11Z)); PC(P-16:0/20:3(8Z,11Z,14Z)); PC(P-18:0/18:3(6Z,9Z,12Z)); PC(P-18:0/18:3(9Z,12Z,15Z)); PC(P-18:1(11Z)/18:2(9Z,12Z)); PC(P-18:1(9Z)/18:2(9Z,12Z)); PC(O-36:4); PC(O-18:2(9Z,12Z)/18:2(9Z,12Z)); 1-O-Hexa…	2.44346e+07	1.59377e+07	2.06822e+07	2.05764e+07	1.67657e+07	2.55969e+07	2.39509e+07	2.11374e+07	2.56861e+07	1.68744e+07	2.16338e+07	2.05183e+07
NEG	NEG_306.057_93.3162_1	dCMP	Emtricitabine	1.91655e+06	3.87041e+06	3.42362e+06	3.13155e+06	3.32517e+06	2.49825e+06	2.23533e+06	1.63952e+06	3.57378e+06	5.46753e+06	2.62104e+06	2.13174e+06
POS	POS_124.039_595.1289_1	Nicotinic acid	Nicotinic acid; Picolinic acid; Isonicotinic acid	1.1406e+07	7.24255e+06	1.4335e+07	2.73854e+06	1.31318e+07	1.45616e+07	1.48768e+07	1.51816e+07	7.6888e+06	5.90919e+06	8.51473e+06	2.45112e+07
POS	POS_742.5726_287.8939_1	PC(18:2(9Z,12Z)/P-16:0)	PC(16:1(9Z)/P-18:1(11Z)); PC(16:1(9Z)/P-18:1(9Z)); PC(18:2(9Z,12Z)/P-16:0); PC(P-16:0/18:2(9Z,12Z)); PC(P-18:1(11Z)/16:1(9Z)); PC(P-18:1(9Z)/16:1(9Z)); PC(O-34:3)	1.23873e+07	1.39741e+07	1.41766e+07	1.86472e+07	1.09459e+07	2.69702e+07	1.74106e+07	2.61961e+07	1.46191e+07	1.54854e+07	1.23266e+07	1.92668e+07
POS	POS_357.2484_53.0823_1	Pro-Lys-Ile	Pro-Lys-Ile; Tri(ethylene glycol) monoethyl ether	1.23183e+08	1.07871e+08	7.04218e+07	1.07678e+08	8.64743e+07	1.06134e+08	6.65569e+07	9.24342e+07	3.7995e+07	5.40334e+07	1.00197e+08	6.09094e+07
POS	POS_137.0285_144.84_1	Medina		4.19327e+06	1.93472e+06	7.84356e+06	2.02571e+06	1.27659e+06	1.06624e+06	2.02102e+06	1.75659e+06	1.95628e+06	2.66204e+06	1.84295e+06	1.67413e+06
NEG	NEG_173.0812_171.7767_1	Suberic acid	Suberic acid; Diethyl succinate; Dimethyl adipate; 2-Propylglutaric acid; Dimethyl (S)-(+)-2-Methylglutarate; Ethylene glycol diglycidyl ether; Isopentenyl acetate; 1-Methoxy-3-methylene-2-pentanone; 4-Methyl-5-hexanolide; Cyclohexanecarboxylic acid; Cyclohexyl formate; 2,3-Heptanedione; 3,4-Heptanedione; 2-Heptenoic acid; Methyl 2E-hexenoate; Methyl (Z)-3-hexenoate; 5-Methyl-2,3-hexanedione; Eth…	1.4091e+06	1.19716e+06	1.28396e+06	1.41962e+06	1.49081e+06	1.69165e+06	2.42802e+06	1.17301e+06	1.50493e+06	1.4926e+06	2.09332e+06	1.29263e+06
NEG	NEG_202.1078_160.3565_1	N-Lactoylleucine	L-Acetylcarnitine; N-Lactoylleucine; 1-Carboxyethylleucine; DL-Acetylcarnitine; Glutamic acid diethyl ester; Tranexamic Acid; (S)-Homostachydrine; 1-Methyl-4-piperidyl acetate; 2-(Dimethylamino)ethyl methacrylate; methyl 1-methylpiperidine-3-carboxylate; D-alpha-Cyclohexylglycine; Proline betaine; L-2-Amino-3-methylenehexanoic acid; 3beta,6beta-Dihydroxynortropane; (2S)-1,2-Dimethylpyrrolidine-2-…	1.85663e+06	1.54311e+06	2.45337e+06	1.38332e+06	1.04545e+06	490528	1.79117e+06	1.569e+06	2.38666e+06	1.95792e+06	1.73958e+06	977461
NEG	NEG_165.0185_149.3041_1	Terephthalic acid	Phthalic acid; Terephthalic acid; 3,4-Methylenedioxybenzoic acid	2.70444e+06	2.86916e+06	2.4826e+06	2.68533e+06	2.77319e+06	3.39958e+06	2.74273e+06	2.44748e+06	3.67986e+06	3.10037e+06	3.06205e+06	3.2342e+06
NEG	NEG_277.1548_164.5976_1	Leucylphenylalanine	Leucylphenylalanine; Phenylalanylleucine; Isobutyryl-L-carnitine; Tymazoline; 2,6-Pipecoloxylidide; norfentanyl; 5-Methoxy-N-isopropyltryptamine; 5-Methoxydimethyltryptamine; N-despropyl ropinirole; (+)-Eseroline; N-Desethyl Milnacipran	1.58132e+06	1.21129e+06	2.02161e+06	938575	459500	552174	1.36272e+06	1.29187e+06	1.35827e+06	418350	1.06793e+06	1.01838e+06
POS	POS_136.0615_550.7237_1	2-Aminoacetophenone	Adenine; (+)-threo-2-Amino-3,4-dihydroxybutanoic acid; 1H-Pyrazolo[3,4-d]pyrimidin-4-amine; 2-Aminopurine; Methylmalonic acid; Succinic acid; Erythrono-1,4-lactone; 4-Hydroxy-2-oxobutanoic acid; xi-3-Hydroxy-2-oxobutanoic acid	3.2466e+07	3.11157e+07	2.98221e+07	2.72683e+07	3.44434e+07	3.69492e+07	4.22959e+07	2.74877e+07	3.74789e+07	2.86345e+07	1.77482e+07	3.07739e+07
NEG	NEG_190.0535_150.2249_1	N-Acetyl-L-methionine	N-Acetyl-L-methionine; L-Cysteine, N-acetyl-, ethyl ester; N-Acetyl-dl-penicillamine; N-Isobutyryl-L-cysteine	1.83404e+06	1.45885e+06	1.85288e+06	1.7678e+06	664416	862718	1.53172e+06	1.794e+06	2.03246e+06	740022	1.40522e+06	1.72192e+06
POS	POS_770.603_309.4879_1	PC(18:2(9Z,12Z)/P-18:0)	PC(18:1(11Z)/P-18:1(11Z)); PC(18:1(11Z)/P-18:1(9Z)); PC(18:1(9Z)/P-18:1(11Z)); PC(18:1(9Z)/P-18:1(9Z)); PC(18:2(9Z,12Z)/P-18:0); PC(20:2(11Z,14Z)/P-16:0); PC(P-16:0/20:2(11Z,14Z)); PC(P-18:0/18:2(9Z,12Z)); PC(P-18:1(11Z)/18:1(11Z)); PC(P-18:1(11Z)/18:1(9Z)); PC(P-18:1(9Z)/18:1(11Z)); PC(P-18:1(9Z)/18:1(9Z)); PC(O-36:3); PC(O-18:1(9Z)/18:2(9Z,12Z)); PC(O-34:0)	2.55304e+07	1.32998e+07	1.23957e+07	5.74552e+07	2.0079e+07	1.39582e+07	1.18846e+07	2.29828e+07	1.33744e+07	1.57216e+07	1.38075e+07	1.43068e+07
POS	POS_127.0387_558.2211_1	1,2,3-Trihydroxybenzene	1,2,3-Trihydroxybenzene; Methyl 2-furoate; Maltol; 4-Hydroxy-2H-pyran-3-carboxaldehyde; 5-Hydroxymethyl-2-furancarboxaldehyde; 2,3-Dimethylmaleic anhydride; 3-(Hydroxymethyl)furan-2-carbaldehyde; triacetate lactone	1.66324e+07	6.2455e+06	6.21437e+06	1.04245e+07	6.511e+06	3.46459e+07	2.12022e+07	6.95613e+06	5.64239e+06	2.69675e+07	2.65683e+07	2.23197e+07
NEG	NEG_137.0351_193.9422_1	4-Nitroaniline	Urocanic acid; Nicotinamide N-oxide; 5-Oxo-2(5H)-isoxazolepropanenitrile; 3-Aminopicolinic acid; 3-Nitroaniline; 4-Hydroxynicotinamide; 4-Nitroaniline; 5-Methylpyrazine-2-carboxylic Acid; 6-Hydroxynicotinamide; Nicoxamat; 2-Cyanoethylene oxide; Isoxazole; Oxazole; Fumaronitrile	1.03593e+07	1.01702e+07	1.00746e+07	8.12389e+06	8.78392e+06	1.09512e+07	1.05192e+07	5.57648e+06	1.18896e+07	8.81214e+06	1.17974e+07	1.11529e+07
NEG	NEG_426.0211_55.7269_1	Zidovudine diphosphate	dGDP; ADP; [(2S,3R,4R,5R)-5-(6-Aminopurin-9-yl)-3,4-dihydroxyoxolan-2-yl]methyl phosphono hydrogen phosphate; Zidovudine diphosphate	3.91437e+06	4.34559e+06	2.05581e+06	6.8054e+06	4.39311e+06	1.97291e+06	2.44589e+06	1.96269e+06	2.31661e+06	3.11921e+06	2.87975e+06	1.63259e+06
POS	POS_96.0442_30.5459_1	Pyrimidin-5-amine	2-Hydroxypyridine; 1H-Pyrrole-2-carboxaldehyde; Pyridine-N-oxide	1.13948e+07	9.85499e+06	1.12112e+07	1.14622e+07	1.01174e+07	1.19244e+07	1.1285e+07	4.29179e+06	1.37812e+07	1.14474e+07	1.02869e+07	1.14962e+07
NEG	NEG_167.0351_165.956_1	2,6-Dimethoxy-1,4-benzoquinone	Homogentisic acid; Vanillic acid; 3-Hydroxymandelic acid; p-Hydroxymandelic acid; 3,4-Dihydroxybenzeneacetic acid; 5-Methoxysalicylic acid; 3,4-Dihydroxymandelaldehyde; 2',4',6'-Trihydroxyacetophenone; 2,6-Dimethoxy-1,4-benzoquinone; 3-Acetyl-4-hydroxy-6-methyl-2H-pyran-2-one; Thermophillin; 3-Methoxysalicylic acid; Isovanillic acid; 4,7-Epoxyisobenzofuran-1,3-dione, hexahydro-, (3aR,4S,7R,7aS)-r…	300837	508837	493179	594021	524801	387427	387246	559165	351169	468225	644117	585283
NEG	NEG_407.279_226.4672_1	Cholic acid	1b,3a,12a-Trihydroxy-5b-cholanoic acid; 3a,6b,7b-Trihydroxy-5b-cholanoic acid; Cholic acid; Hyocholic acid; Ursocholic acid; Butaprost; Tetradecanoylcarnitine	84708.4	617875	212849	267128	2.22466e+06	260136	371585	244848	1.51944e+06	706494	666909	582681
NEG	NEG_201.1236_95.9008_1	Sebacic acid	Alanylleucine; Isoleucyl-Alanine; N-Acetylisoputreanine; N(6)-Acetonyllysine; N-(3-(Dimethylamino)propyl)acrylamide	1.94237e+06	2.24779e+06	2.53203e+06	835044	1.03112e+06	2.06629e+06	1.46225e+06	3.27266e+06	1.788e+06	952107	2.11214e+06	900809
POS	POS_522.2016_70.141_1	beta-D-Galactopyranosyl-(1->4)-beta-D-galactopyranosyl-(1->4)-D-galactose	Maltotriose; Raffinose; Levan; 1-Kestose; Melezitose; Gentiotriose; Neokestose; Galactotriose; 6-O-Glucosylmaltose; beta-D-Fructofuranosyl alpha-D-glucopyranosyl-(1->4)-D-glucopyranoside; Panose; 6-Kestose; Umbelliferose; Gentianose; Fagopyritol B2; beta-D-Galactopyranosyl-(1->2)-[beta-D-galactopyranosyl-(1->4)]-D-galactose; beta-D-Galactopyranosyl-(1->4)-beta-D-galactopyranosyl-(1->4)-D-galactos…	1.06852e+07	2.96341e+07	3.66241e+07	4.7442e+07	2.99261e+07	5.46653e+07	3.76556e+07	4.39712e+07	2.41143e+07	3.07974e+07	3.04619e+07	4.46943e+07
NEG	NEG_433.194_137.0227_1	4,5-Dihydro-drospirenone-3-sulfate	Ramipril Diketopiperazine; Malagashanine; Trimethobenzamide; Ramiprilat; Hydroxyzine	2.05289e+06	4.81075e+06	2.04442e+06	2.50373e+06	1.50303e+06	1.66806e+06	2.60621e+06	1.64269e+06	2.37073e+06	846596	1.27463e+06	1.5044e+06
NEG	NEG_299.2581_332.0148_1	xi-10-Hydroxyoctadecanoic acid	xi-10-Hydroxyoctadecanoic acid; 2-Hydroxystearic acid; Octadecaneperoxoic acid	6.53444e+06	6.44489e+06	5.33085e+06	2.99701e+06	1.12558e+07	4.43291e+06	2.84216e+06	3.82938e+06	6.13153e+06	8.30976e+06	9.12974e+06	5.65663e+06
POS	POS_267.133_152.4339_1	Threonylphenylalanine	Threonylphenylalanine; N5-(4-Methoxybenzyl)glutamine; Jenamidine B; Hydroxyprolyl-Isoleucine; Hydroxyprolyl-Leucine; Hexanoylglutamine; (2R,4S)-1-Tert-Butyl 2-methyl 4-aminopyrrolidine-1,2-dicarboxylate; 3-Methylpyrrolo[1,2-a]pyrazine; 1H-Indazol-3-amine; 2-Aminobenzimidazole	6.05319e+06	4.67786e+06	5.8175e+06	5.05384e+06	3.44055e+06	3.84103e+06	6.26035e+06	4.24241e+06	4.83923e+06	3.12193e+06	4.27438e+06	3.76081e+06
NEG	NEG_535.1526_143.7825_1	Formononetin	Fluticasone propionate; Inosine; 3-Deoxy-D-glycero-D-galacto-2-nonulosonic acid; Allopurinol riboside; Arabinosylhypoxanthine; Formycin b	1.17301e+07	4.67331e+06	3.30483e+07	8.17305e+06	1.38523e+06	1.42989e+06	6.69683e+06	6.10682e+06	5.32935e+06	1.96876e+07	3.40005e+06	1.09578e+07
POS	POS_130.1588_178.2106_1	Dibutylamine	Diisopropylethylamine; Dibutylamine; Octylamine; Cyclooctane	7.95546e+06	1.02437e+07	4.60396e+06	3.49635e+06	4.38437e+06	3.6589e+06	3.99649e+06	4.13305e+06	5.92504e+06	3.78414e+06	3.77555e+06	3.57603e+06
NEG	NEG_857.5154_356.7076_1	Phosphatidylinositol(36:4)	PI(16:0/20:4(5Z,8Z,11Z,14Z)); PI(16:0/20:4(8Z,11Z,14Z,17Z)); PI(18:1(11Z)/18:3(6Z,9Z,12Z)); PI(18:1(11Z)/18:3(9Z,12Z,15Z)); PI(18:1(9Z)/18:3(6Z,9Z,12Z)); PI(18:1(9Z)/18:3(9Z,12Z,15Z)); PI(18:2(9Z,12Z)/18:2(9Z,12Z)); PI(18:3(6Z,9Z,12Z)/18:1(11Z)); PI(18:3(6Z,9Z,12Z)/18:1(9Z)); PI(18:3(9Z,12Z,15Z)/18:1(11Z)); PI(18:3(9Z,12Z,15Z)/18:1(9Z)); PI(20:4(5Z,8Z,11Z,14Z)/16:0); PI(20:4(8Z,11Z,14Z,17Z)/16:0)…	838853	1.09673e+06	720825	389278	1.07342e+06	732712	1.30612e+06	1.00429e+06	1.16689e+06	849572	1.03987e+06	788163
NEG	NEG_242.0756_49.0017_1	N-[tris(hydroxymethyl)methyl]-3-aminopropanesulfonic acid	2-Propylthiazolo[4,5-c]quinolin-4-amine; 1-Methyl-2-phenylindole	3.58791e+07	4.62983e+07	5.46023e+07	3.46202e+07	5.32245e+07	4.68396e+07	3.54737e+07	1.9551e+07	5.26174e+07	7.37961e+07	2.63079e+07	2.6303e+07
[truncated: 133 more rows]

## Sheet: Table S11
Table S11. BH vs. HN.KEGG_Enrichment
Pathway_ID	KEGG_Level_1	KEGG_Level_2	Pathway_Name	P.value	Sig.Sign.P
ko01064	Metabolism	Chemical structure transformation maps	Biosynthesis of alkaloids derived from ornithine, lysine and nicotinic acid	3.24301e-06	****
ko00250	Metabolism	Amino acid metabolism	Alanine, aspartate and glutamate metabolism	1.15982e-05	****
ko05230	Human Diseases	Cancer: overview	Central carbon metabolism in cancer	2.72801e-05	****
ko02020	Environmental Information Processing	Signal transduction	Two-component system	9.05843e-05	****
[truncated: 62 more rows]

## Sheet: Table S12
Table S12. LH vs. HN.KEGG_Enrichment
[truncated: 42 more rows]

[truncated: 1 more sheets: Table S13]
